# Supplementary material for: Whole Genome Sequencing and Comparative Genomic Analysis Reveal Allelic Variations Unique to a Purple Colored Rice Landrace (Oryza sativa ssp. indica cv. Purpleputtu)
Source: Front Plant Sci. 2019 May 7;10:513. doi: 10.3389/fpls.2019.00513 (PMC6516047; doi:10.3389/fpls.2019.00513)
Supplement: Supplementary file 1 [file Table_1.XLSX]

## Sheet: Table S1
Table S1: List of annotated 1239 gene sequences identified in PP unmapped genome.
# Cds	gene	Uniprot/NCBI/Phytozome IDs	% Identify	length	Mismatch	gapopen	qstart	qend	sstart	send	evalue	bitscore	Protein names	Gene names	Functional domain	Organism	Gene ontology (biological process)	Gene ontology (cellular component)	Gene ontology (GO)	Gene ontology (molecular function)	Gene ontology IDs	Family	Family ID	Fnctional Domain	F start	F end	length	E value	InterproID	InterPro Discription	Pathways
jcf7180000138928	g31.t1	E0ZS48	99.6	454	2	0	1	1362	189	642	7.8e-264	917.9	Urease (EC 3.5.1.5) (Urea amidohydrolase)		Amidohydrolase family	Oryza sativa subsp. indica (Rice)	nitrogen compound metabolic process [GO:0006807]; urea catabolic process [GO:0043419]	0	nickel cation binding [GO:0016151]; urease activity [GO:0009039]; nitrogen compound metabolic process [GO:0006807]; urea catabolic process [GO:0043419]	nickel cation binding [GO:0016151]; urease activity [GO:0009039]	GO:0006807; GO:0009039; GO:0016151; GO:0043419	Pfam	PF01979	Amidohydrolase family	208	460	252	9.4e-53	IPR006680	Amidohydrolase-related	KEGG: 00220+3.5.1.5|KEGG: 00230+3.5.1.5|KEGG: 00791+3.5.1.5|MetaCyc: PWY-5704
jcf7180000139162	g235.t1	B9GCH9	100	97	0	0	1	291	747	843	4.7e-46	192.2	Urease (EC 3.5.1.5) (Urea amidohydrolase)	Os12g0234800 LOC_Os12g13270 OsJ_35660	Urease domain profile.	Oryza sativa subsp. japonica (Rice)	urea catabolic process [GO:0043419]	0	nickel cation binding [GO:0016151]; urease activity [GO:0009039]; urea catabolic process [GO:0043419]	nickel cation binding [GO:0016151]; urease activity [GO:0009039]	GO:0009039; GO:0016151; GO:0043419	ProSiteProfiles	PS51368	Urease domain profile.	1	97	96	37.244	IPR017951	Urease alpha subunit, C-terminal	0
jcf7180000139995	g824.t1	B9GCH9	100	95	0	0	1	285	652	746	1.4e-47	197.2	Urease (EC 3.5.1.5) (Urea amidohydrolase)	Os12g0234800 LOC_Os12g13270 OsJ_35660	Urease domain profile.	Oryza sativa subsp. japonica (Rice)	urea catabolic process [GO:0043419]	0	nickel cation binding [GO:0016151]; urease activity [GO:0009039]; urea catabolic process [GO:0043419]	nickel cation binding [GO:0016151]; urease activity [GO:0009039]	GO:0009039; GO:0016151; GO:0043419	ProSiteProfiles	PS51368	Urease domain profile.	1	95	94	48.167	IPR017951	Urease alpha subunit, C-terminal	KEGG: 00220+3.5.1.5|KEGG: 00230+3.5.1.5|KEGG: 00791+3.5.1.5|MetaCyc: PWY-5704
jcf7180000140009	g832.t1	B9GCH9	69.3	238	0	1	1	714	1	165	5e-76	293.1	Urease (EC 3.5.1.5) (Urea amidohydrolase)	Os12g0234800 LOC_Os12g13270 OsJ_35660	Urease_gamma	Oryza sativa subsp. japonica (Rice)	urea catabolic process [GO:0043419]	0	nickel cation binding [GO:0016151]; urease activity [GO:0009039]; urea catabolic process [GO:0043419]	nickel cation binding [GO:0016151]; urease activity [GO:0009039]	GO:0009039; GO:0016151; GO:0043419	CDD	cd00390	Urease_gamma	5	173	168	1.73e-40	IPR002026	Urease, gamma/gamma-beta subunit	KEGG: 00220+3.5.1.5|KEGG: 00230+3.5.1.5|KEGG: 00791+3.5.1.5|MetaCyc: PWY-5704
jcf7180000140722	g1252.t1	Q6Z683	63.3	49	18	0	464	318	44	92	9.9e-06	59.3	Uncharacterized protein P0627E03.34	P0627E03.34	consensus disorder prediction	Oryza sativa subsp. japonica (Rice)	0	0	0	0	0	MobiDBLite	mobidb-lite	consensus disorder prediction	93	180	87	-	0	0	0
jcf7180000138938	g39.t1	Q8LN48	94.3	140	8	0	2	421	81	220	9.2e-54	218.4	Uncharacterized protein P0031G09.3	P0031G09.3 OsJ_31977	consensus disorder prediction	Oryza sativa subsp. japonica (Rice)	0	0	0	0	0	MobiDBLite	mobidb-lite	consensus disorder prediction	63	129	66	-	0	0	0
jcf7180000139893	g764.t1	Q5F1Y2	93.6	109	7	0	343	17	50	158	7.9e-53	214.9	Uncharacterized protein B1642C07.39	B1642C07.39	consensus disorder prediction	Oryza sativa subsp. japonica (Rice)	0	0	0	0	0	MobiDBLite	mobidb-lite	consensus disorder prediction	19	43	24	-	0	0	Reactome: R-HSA-6798695
jcf7180000138924	g27.t1	A0A0Q3HFN5	47.6	818	344	14	1138	3399	175	971	1.6e-169	605.9	Uncharacterized protein	BRADI_4g09577v3	NA	Brachypodium distachyon (Purple false brome) (Trachynia distachya)	0	0	ADP binding [GO:0043531]	ADP binding [GO:0043531]	GO:0043531	Gene3D	G3DSA:3.80.10.10	NA	696	1106	410	1.2e-36	IPR032675	Leucine-rich repeat domain superfamily	0
jcf7180000138998	g90.t1	I1I0R7	53.8	106	44	1	13	330	60	160	2.7e-25	123.6	Uncharacterized protein		Domain of unknown function (DUF4283)	Brachypodium distachyon (Purple false brome) (Trachynia distachya)	0	0	nucleic acid binding [GO:0003676]; zinc ion binding [GO:0008270]	nucleic acid binding [GO:0003676]; zinc ion binding [GO:0008270]	GO:0003676; GO:0008270	Pfam	PF14111	Domain of unknown function (DUF4283)	3	110	107	2.3e-19	IPR025558	Domain of unknown function DUF4283	0
jcf7180000140114	g903.t1	I1IIA3	38.9	808	328	22	2	2149	284	1017	6.1e-119	437.2	Uncharacterized protein	LOC100826681 BRADI_4g07027v3	NA	Brachypodium distachyon (Purple false brome) (Trachynia distachya)	defense response [GO:0006952]; signal transduction [GO:0007165]	plasma membrane [GO:0005886]	plasma membrane [GO:0005886]; ADP binding [GO:0043531]; defense response [GO:0006952]; signal transduction [GO:0007165]	ADP binding [GO:0043531]	GO:0005886; GO:0006952; GO:0007165; GO:0043531	Gene3D	G3DSA:3.80.10.10	NA	340	710	370	2.4e-17	IPR032675	Leucine-rich repeat domain superfamily	0
jcf7180000144432	g3014.t1	I1IIA3	30	270	168	7	7	774	6	268	2.6e-17	98.2	Uncharacterized protein	LOC100826681 BRADI_4g07027v3	NA	Brachypodium distachyon (Purple false brome) (Trachynia distachya)	defense response [GO:0006952]; signal transduction [GO:0007165]	plasma membrane [GO:0005886]	plasma membrane [GO:0005886]; ADP binding [GO:0043531]; defense response [GO:0006952]; signal transduction [GO:0007165]	ADP binding [GO:0043531]	GO:0005886; GO:0006952; GO:0007165; GO:0043531	Gene3D	G3DSA:3.40.50.300	NA	148	273	125	1.3e-12	0	0	0
jcf7180000138912	g17.t1	A0A0D9VAC6	55.6	99	31	1	1	258	1	99	2.4e-18	100.9	Uncharacterized protein		consensus disorder prediction	Leersia perrieri	0	0	0	0	0	MobiDBLite	mobidb-lite	consensus disorder prediction	64	127	63	-	0	0	0
jcf7180000139094	g178.t1	A0A0D9VC96	68.1	47	14	1	462	322	133	178	2.8e-06	60.8	Uncharacterized protein		NA	Leersia perrieri	0	0	ATP binding [GO:0005524]; nucleic acid binding [GO:0003676]; zinc ion binding [GO:0008270]	ATP binding [GO:0005524]; nucleic acid binding [GO:0003676]; zinc ion binding [GO:0008270]	GO:0003676; GO:0005524; GO:0008270	#N/A	#N/A	#N/A	#N/A	#N/A	#N/A	#N/A	#N/A	#N/A	#N/A
jcf7180000139165	g238.t1	A0A0D9XU64	77	678	150	5	2	2026	264	938	6.3e-299	1035	Uncharacterized protein		NA	Leersia perrieri	0	0	ADP binding [GO:0043531]	ADP binding [GO:0043531]	GO:0043531	SUPERFAMILY	SSF52058	NA	254	621	367	5.1e-24	0	0	0
jcf7180000139265	g324.t1	A0A0D9XU75	55.6	356	144	7	4	1062	132	476	1.9e-105	391.3	Uncharacterized protein		NA	Leersia perrieri	0	0	0	0	0	SUPERFAMILY	SSF56973	NA	97	351	254	8.76e-30	0	0	0
jcf7180000139606	g577.t1	A0A0D9WZT2	67.5	77	20	2	28	249	7	81	2.8e-15	89.7	Uncharacterized protein		NA	Leersia perrieri	0	0	0	0	0	#N/A	#N/A	#N/A	#N/A	#N/A	#N/A	#N/A	#N/A	#N/A	#N/A
jcf7180000139961	g793.t1	A0A0D9VUN0	54.4	423	141	8	1	1122	6	425	1.7e-112	414.8	Uncharacterized protein		Protein kinase domain profile.	Leersia perrieri	0	0	ATP binding [GO:0005524]; protein kinase activity [GO:0004672]	ATP binding [GO:0005524]; protein kinase activity [GO:0004672]	GO:0004672; GO:0005524	ProSiteProfiles	PS50011	Protein kinase domain profile.	41	381	340	17.036	IPR000719	Protein kinase domain	0
jcf7180000140116	g904.t1	A0A0D9XZG4	64.3	143	21	1	328	666	417	559	9.6e-42	179.1	Uncharacterized protein		Protein kinase domain profile.	Leersia perrieri	0	0	ATP binding [GO:0005524]; carbohydrate binding [GO:0030246]; protein kinase activity [GO:0004672]	ATP binding [GO:0005524]; carbohydrate binding [GO:0030246]; protein kinase activity [GO:0004672]	GO:0004672; GO:0005524; GO:0030246	ProSiteProfiles	PS50011	Protein kinase domain profile.	1	227	226	11.623	IPR000719	Protein kinase domain	0
jcf7180000140441	g1100.t1	A0A0D9XF97	45.6	204	97	5	22	600	394	594	8.1e-37	162.5	Uncharacterized protein		NA	Leersia perrieri	0	0	ADP binding [GO:0043531]	ADP binding [GO:0043531]	GO:0043531	SUPERFAMILY	SSF52540	NA	16	198	182	2.55e-36	IPR027417	P-loop containing nucleoside triphosphate hydrolase	0
jcf7180000140638	g1204.t1	A0A0D9WL40	47.8	207	101	3	1	603	1	206	3.9e-35	157.1	Uncharacterized protein		consensus disorder prediction	Leersia perrieri	0	0	0	0	0	MobiDBLite	mobidb-lite	consensus disorder prediction	1	36	35	-	0	0	0
jcf7180000140769	g1276.t1	A0A0D9XQA7	71.4	325	31	1	1	789	1380	1704	1.7e-114	421	Uncharacterized protein		NA	Leersia perrieri	0	0	ADP binding [GO:0043531]	ADP binding [GO:0043531]	GO:0043531	SUPERFAMILY	SSF52540	NA	165	262	97	1.59e-11	IPR027417	P-loop containing nucleoside triphosphate hydrolase	0
jcf7180000141664	g1712.t1	A0A0D9WVU1	57.7	78	29	2	12	233	737	814	6.6e-12	78.6	Uncharacterized protein		NA	Leersia perrieri	embryo development ending in seed dormancy [GO:0009793]; valyl-tRNA aminoacylation [GO:0006438]	chloroplast stroma [GO:0009570]	chloroplast stroma [GO:0009570]; aminoacyl-tRNA editing activity [GO:0002161]; ATP binding [GO:0005524]; valine-tRNA ligase activity [GO:0004832]; embryo development ending in seed dormancy [GO:0009793]; valyl-tRNA aminoacylation [GO:0006438]	aminoacyl-tRNA editing activity [GO:0002161]; ATP binding [GO:0005524]; valine-tRNA ligase activity [GO:0004832]	GO:0002161; GO:0004832; GO:0005524; GO:0006438; GO:0009570; GO:0009793	#N/A	#N/A	#N/A	#N/A	#N/A	#N/A	#N/A	#N/A	#N/A	#N/A
jcf7180000141686	g1723.t1	A0A0D9WZR8	78.2	188	37	2	1	555	113	299	2.9e-73	283.5	Uncharacterized protein		NA	Leersia perrieri	0	integral component of membrane [GO:0016021]	integral component of membrane [GO:0016021]	0	GO:0016021	Gene3D	G3DSA:1.25.40.20	NA	5	184	179	8.8e-30	IPR036770	Ankyrin repeat-containing domain superfamily	0
jcf7180000142820	g2223.t1	A0A0D9XCS3	47.8	92	20	1	3	194	451	542	1.2e-11	77.8	Uncharacterized protein		NA	Leersia perrieri	0	integral component of membrane [GO:0016021]	integral component of membrane [GO:0016021]; ATP binding [GO:0005524]; protein kinase activity [GO:0004672]	ATP binding [GO:0005524]; protein kinase activity [GO:0004672]	GO:0004672; GO:0005524; GO:0016021	#N/A	#N/A	#N/A	#N/A	#N/A	#N/A	#N/A	#N/A	#N/A	#N/A
jcf7180000143806	g2604.t1	A0A0D9XVL7	57.8	574	219	13	210	1913	164	720	2.7e-166	594.3	Uncharacterized protein		NA	Leersia perrieri	0	integral component of membrane [GO:0016021]	integral component of membrane [GO:0016021]; ADP binding [GO:0043531]; ATP binding [GO:0005524]; protein kinase activity [GO:0004672]	ADP binding [GO:0043531]; ATP binding [GO:0005524]; protein kinase activity [GO:0004672]	GO:0004672; GO:0005524; GO:0016021; GO:0043531	SUPERFAMILY	SSF52058	NA	89	561	472	4.25e-37	0	0	0
jcf7180000144165	g2768.t1	A0A0D9WPD9	72.6	946	243	5	1	2835	47	977	0	1291.9	Uncharacterized protein		NA	Leersia perrieri	0	0	ADP binding [GO:0043531]	ADP binding [GO:0043531]	GO:0043531	SUPERFAMILY	SSF52058	NA	458	890	432	1.53e-37	0	0	0
jcf7180000144233	g2831.t1	A0A0D9XQA7	78.1	471	98	4	424	1836	2080	2545	4.3e-172	614	Uncharacterized protein		NA	Leersia perrieri	0	0	ADP binding [GO:0043531]	ADP binding [GO:0043531]	GO:0043531	SUPERFAMILY	SSF52058	NA	184	707	523	3.33e-34	0	0	0
jcf7180000144736	g3229.t1	A0A0D9XQG1	65.8	79	26	1	43	279	1710	1787	1.2e-17	97.8	Uncharacterized protein		NA	Leersia perrieri	0	extracellular space [GO:0005615]	extracellular space [GO:0005615]	0	GO:0005615	SUPERFAMILY	SSF56574	NA	10	94	84	4.45e-10	IPR036186	Serpin superfamily	0
jcf7180000145542	g3862.t1	A0A0D9XUU2	47.7	581	239	15	3	1661	125	668	4.1e-123	450.7	Uncharacterized protein		Domain of unknown function (DUF4220)	Leersia perrieri	0	integral component of membrane [GO:0016021]	integral component of membrane [GO:0016021]	0	GO:0016021	Pfam	PF13968	Domain of unknown function (DUF4220)	1	279	278	2.6e-42	IPR025315	Domain of unknown function DUF4220	0
jcf7180000145619	g3923.t1	A0A0D9X4U0	52	196	26	2	1	384	772	967	8.9e-37	161.8	Uncharacterized protein		RX-CC_like	Leersia perrieri	0	0	ADP binding [GO:0043531]	ADP binding [GO:0043531]	GO:0043531	CDD	cd14798	RX-CC_like	6	71	65	7.48e-10	IPR038005	Virus X resistance protein-like, coiled-coil domain	0
jcf7180000145630	g3933.t1	A0A0D9X1S9	68.4	114	32	2	1	333	1	113	1.6e-29	137.5	Uncharacterized protein		Gnk2-homologous domain profile.	Leersia perrieri	0	integral component of membrane [GO:0016021]	integral component of membrane [GO:0016021]; ATP binding [GO:0005524]; protein kinase activity [GO:0004672]	ATP binding [GO:0005524]; protein kinase activity [GO:0004672]	GO:0004672; GO:0005524; GO:0016021	ProSiteProfiles	PS51473	Gnk2-homologous domain profile.	22	112	90	13.665	IPR002902	Gnk2-homologous domain	0
jcf7180000145765	g4049.t1	A0A0D9WZR8	79.1	67	14	0	3	203	182	248	7.2e-22	111.3	Uncharacterized protein		NA	Leersia perrieri	0	integral component of membrane [GO:0016021]	integral component of membrane [GO:0016021]	0	GO:0016021	Gene3D	G3DSA:1.25.40.20	NA	2	67	65	4e-11	IPR036770	Ankyrin repeat-containing domain superfamily	0
jcf7180000145796	g4071.t1	A0A0D9W228	59.2	306	108	5	30	920	135	432	1.8e-85	325.1	Uncharacterized protein		NA	Leersia perrieri	0	integral component of membrane [GO:0016021]	integral component of membrane [GO:0016021]	0	GO:0016021	#N/A	#N/A	#N/A	#N/A	#N/A	#N/A	#N/A	#N/A	#N/A	#N/A
jcf7180000146605	g4557.t1	A0A0D9WEX5	71.6	141	39	1	2	421	436	576	1.1e-50	208.4	Uncharacterized protein		NA	Leersia perrieri	0	integral component of membrane [GO:0016021]	integral component of membrane [GO:0016021]	0	GO:0016021	#N/A	#N/A	#N/A	#N/A	#N/A	#N/A	#N/A	#N/A	#N/A	#N/A
jcf7180000146678	g4597.t1	A0A0D9WPD9	95	40	2	0	25	144	1	40	2.5e-10	72.8	Uncharacterized protein		NA	Leersia perrieri	0	0	ADP binding [GO:0043531]	ADP binding [GO:0043531]	GO:0043531	#N/A	#N/A	#N/A	#N/A	#N/A	#N/A	#N/A	#N/A	#N/A	#N/A
jcf7180000147011	g4802.t1	A0A0D9UW30	69.2	172	48	2	4	504	1058	1229	1.1e-55	224.9	Uncharacterized protein		NA	Leersia perrieri	0	integral component of membrane [GO:0016021]	integral component of membrane [GO:0016021]; ATP binding [GO:0005524]; protein kinase activity [GO:0004672]	ATP binding [GO:0005524]; protein kinase activity [GO:0004672]	GO:0004672; GO:0005524; GO:0016021	#N/A	#N/A	#N/A	#N/A	#N/A	#N/A	#N/A	#N/A	#N/A	#N/A
jcf7180000147847	g5269.t1	A0A0D9XVM0	76	739	149	6	1	2202	747	1462	1.3e-310	1074.7	Uncharacterized protein		NA	Leersia perrieri	0	integral component of membrane [GO:0016021]	integral component of membrane [GO:0016021]; ADP binding [GO:0043531]; ATP binding [GO:0005524]; protein kinase activity [GO:0004672]	ADP binding [GO:0043531]; ATP binding [GO:0005524]; protein kinase activity [GO:0004672]	GO:0004672; GO:0005524; GO:0016021; GO:0043531	Gene3D	G3DSA:3.80.10.10	NA	333	709	376	1.3e-32	IPR032675	Leucine-rich repeat domain superfamily	0
jcf7180000144445	g3029.t1	A0A1V1H972	58.2	79	32	1	567	331	122	199	3.2e-22	114	Uncharacterized protein	OA_BBa0065J20.32	consensus disorder prediction	Oryza alta	0	0	0	0	0	MobiDBLite	mobidb-lite	consensus disorder prediction	64	85	21	-	0	0	0
jcf7180000138900	g7.t1	A0A0D3FW94	99.4	361	2	0	388	1470	71	431	1.3e-213	751.1	Uncharacterized protein		NA	Oryza barthii	0	0	FMN binding [GO:0010181]; oxidoreductase activity [GO:0016491]	FMN binding [GO:0010181]; oxidoreductase activity [GO:0016491]	GO:0010181; GO:0016491	Gene3D	G3DSA:3.20.20.70	NA	121	489	368	4.8e-122	IPR013785	Aldolase-type TIM barrel	0
jcf7180000138904	g8.t1	A0A0D3H8H0	98.9	1663	14	2	48	5021	594	2256	0	3119.3	Uncharacterized protein		NA	Oryza barthii	0	0	0	0	0	SUPERFAMILY	SSF52540	NA	721	1330	609	5.7e-70	IPR027417	P-loop containing nucleoside triphosphate hydrolase	0
jcf7180000138907	g12.t1	A0A0D3HJI7	80.8	811	147	4	4	2415	1656	2464	8.4e-225	789.3	Uncharacterized protein		NA	Oryza barthii	0	0	ADP binding [GO:0043531]	ADP binding [GO:0043531]	GO:0043531	SUPERFAMILY	SSF52058	NA	14	455	441	5.44e-54	0	0	0
jcf7180000138913	g18.t1	A0A0D3FV31	87.3	378	13	1	1	1029	1	378	1.7e-191	677.2	Uncharacterized protein		F_box_assoc_1: F-box protein interaction domain	Oryza barthii	0	0	0	0	0	TIGRFAM	TIGR01640	F_box_assoc_1: F-box protein interaction domain	97	317	220	1e-25	IPR017451	F-box associated interaction domain	0
jcf7180000138958	g56.t1	A0A0D3GPH0	93.5	586	9	1	13	1683	198	783	6.8e-206	725.7	Uncharacterized protein		NA	Oryza barthii	0	integral component of membrane [GO:0016021]	integral component of membrane [GO:0016021]	0	GO:0016021	SUPERFAMILY	SSF52058	NA	185	488	303	3.32e-50	0	0	0
jcf7180000138995	g84.t1	A0A0D3HP18	99.1	789	6	1	1	2367	1	788	0	1530.4	Uncharacterized protein		Domain of unknown function (DUF4220)	Oryza barthii	0	integral component of membrane [GO:0016021]	integral component of membrane [GO:0016021]	0	GO:0016021	Pfam	PF13968	Domain of unknown function (DUF4220)	69	456	387	1.4e-60	IPR025315	Domain of unknown function DUF4220	0
jcf7180000138997	g87.t1	A0A0D3G387	87.5	702	51	1	619	2613	402	1103	6.5e-264	919.1	Uncharacterized protein		Protein kinase domain profile.	Oryza barthii	0	integral component of membrane [GO:0016021]	integral component of membrane [GO:0016021]; ATP binding [GO:0005524]; protein serine/threonine kinase activity [GO:0004674]	ATP binding [GO:0005524]; protein serine/threonine kinase activity [GO:0004674]	GO:0004674; GO:0005524; GO:0016021	ProSiteProfiles	PS50011	Protein kinase domain profile.	559	876	317	30.379	IPR000719	Protein kinase domain	0
jcf7180000139000	g91.t1	A0A0D3HW14	79.8	515	92	5	322	1851	2	509	3.2e-225	790	Uncharacterized protein		Domain of unknown function (DUF4220)	Oryza barthii	0	integral component of membrane [GO:0016021]	integral component of membrane [GO:0016021]	0	GO:0016021	Pfam	PF13968	Domain of unknown function (DUF4220)	80	296	216	4.7e-11	IPR025315	Domain of unknown function DUF4220	0
jcf7180000139005	g98.t1	A0A0D3HEK0	84	400	3	1	151	1350	72	410	7.9e-185	656	Uncharacterized protein		consensus disorder prediction	Oryza barthii	0	0	0	0	0	MobiDBLite	mobidb-lite	consensus disorder prediction	1	35	34	-	0	0	0
jcf7180000139008	g103.t1	A0A0D3F7L7	77.4	576	106	2	1	1656	1035	1610	3e-106	394.8	Uncharacterized protein		NA	Oryza barthii	0	integral component of membrane [GO:0016021]	integral component of membrane [GO:0016021]; ATP binding [GO:0005524]; protein serine/threonine kinase activity [GO:0004674]	ATP binding [GO:0005524]; protein serine/threonine kinase activity [GO:0004674]	GO:0004674; GO:0005524; GO:0016021	SUPERFAMILY	SSF52058	NA	117	479	362	4.93e-58	0	0	0
jcf7180000139032	g128.t1	A0A0D3FT90	100	194	0	0	49	630	147	340	7.1e-60	240	Uncharacterized protein		consensus disorder prediction	Oryza barthii	0	0	DNA binding [GO:0003677]	DNA binding [GO:0003677]	GO:0003677	MobiDBLite	mobidb-lite	consensus disorder prediction	1	46	45	-	0	0	0
jcf7180000139036	g132.t1	A0A0D3EPM0	85.9	461	47	3	1	1383	9	451	6.8e-220	771.9	Uncharacterized protein		Plant protein of unknown function	Oryza barthii	0	integral component of membrane [GO:0016021]	integral component of membrane [GO:0016021]	0	GO:0016021	Pfam	PF03140	Plant protein of unknown function	14	457	443	5.2e-93	IPR004158	Protein of unknown function DUF247, plant	0
jcf7180000139051	g146.t1	A0A0D3FW89	100	141	0	0	2	424	62	202	2.7e-71	276.6	Uncharacterized protein		K-box domain profile.	Oryza barthii	positive regulation of transcription by RNA polymerase II [GO:0045944]; transcription, DNA-templated [GO:0006351]	nucleus [GO:0005634]	nucleus [GO:0005634]; DNA binding transcription factor activity [GO:0003700]; protein dimerization activity [GO:0046983]; RNA polymerase II regulatory region sequence-specific DNA binding [GO:0000977]; positive regulation of transcription by RNA polymerase II [GO:0045944]; transcription, DNA-templated [GO:0006351]	DNA binding transcription factor activity [GO:0003700]; protein dimerization activity [GO:0046983]; RNA polymerase II regulatory region sequence-specific DNA binding [GO:0000977]	GO:0000977; GO:0003700; GO:0005634; GO:0006351; GO:0045944; GO:0046983	ProSiteProfiles	PS51297	K-box domain profile.	26	118	92	12.847	IPR002487	Transcription factor, K-box	0
jcf7180000139142	g220.t1	A0A0D3GRQ6	50.9	228	102	6	1	663	763	987	1.8e-47	198.4	Uncharacterized protein		NA	Oryza barthii	0	0	ADP binding [GO:0043531]	ADP binding [GO:0043531]	GO:0043531	Gene3D	G3DSA:3.80.10.10	NA	2	247	245	4.6e-17	IPR032675	Leucine-rich repeat domain superfamily	0
jcf7180000139199	g266.t1	A0A0D3FWD4	100	119	0	0	874	1230	324	442	9.1e-59	236.5	Uncharacterized protein		NA	Oryza barthii	0	0	0	0	0	Gene3D	G3DSA:1.25.40.10	NA	290	406	116	1.4e-18	IPR011990	Tetratricopeptide-like helical domain superfamily	0
jcf7180000139217	g280.t1	A0A0D3HPR6	100	180	0	0	3	542	331	510	3.4e-98	366.3	Uncharacterized protein		NA	Oryza barthii	response to stress [GO:0006950]	0	calmodulin binding [GO:0005516]; response to stress [GO:0006950]	calmodulin binding [GO:0005516]	GO:0005516; GO:0006950	#N/A	#N/A	#N/A	#N/A	#N/A	#N/A	#N/A	#N/A	#N/A	#N/A
jcf7180000139266	g325.t1	A0A0D3GC00	92.6	54	4	0	162	1	90	143	7.1e-20	105.9	Uncharacterized protein		NA	Oryza barthii	regulation of transcription, DNA-templated [GO:0006355]; transcription, DNA-templated [GO:0006351]	nucleus [GO:0005634]	nucleus [GO:0005634]; DNA binding [GO:0003677]; regulation of transcription, DNA-templated [GO:0006355]; transcription, DNA-templated [GO:0006351]	DNA binding [GO:0003677]	GO:0003677; GO:0005634; GO:0006351; GO:0006355	#N/A	#N/A	#N/A	#N/A	#N/A	#N/A	#N/A	#N/A	#N/A	#N/A
jcf7180000139376	g406.t1	A0A0D3EUY4	100	209	0	0	1	627	389	597	8.4e-109	401.7	Uncharacterized protein		Protein of unknown function (DUF_B2219)	Oryza barthii	pigment biosynthetic process [GO:0046148]	0	catechol oxidase activity [GO:0004097]; metal ion binding [GO:0046872]; pigment biosynthetic process [GO:0046148]	catechol oxidase activity [GO:0004097]; metal ion binding [GO:0046872]	GO:0004097; GO:0046148; GO:0046872	Pfam	PF12143	Protein of unknown function (DUF_B2219)	74	206	132	9.6e-47	IPR022740	Polyphenol oxidase, C-terminal	Reactome: R-HSA-5662702
jcf7180000139411	g436.t1	A0A0D3F4V0	98.5	200	3	0	25	624	286	485	4.5e-110	406.4	Uncharacterized protein		NA	Oryza barthii	metabolic process [GO:0008152]	0	magnesium ion binding [GO:0000287]; terpene synthase activity [GO:0010333]; metabolic process [GO:0008152]	magnesium ion binding [GO:0000287]; terpene synthase activity [GO:0010333]	GO:0000287; GO:0008152; GO:0010333	Gene3D	G3DSA:1.10.600.10	NA	3	220	217	2.4e-60	IPR008949	Isoprenoid synthase domain superfamily	0
jcf7180000139506	g509.t1	A0A0D3EVA6	85.7	84	12	0	2	253	1231	1314	1.1e-33	151.4	Uncharacterized protein		Malectin-like domain	Oryza barthii	0	integral component of membrane [GO:0016021]	integral component of membrane [GO:0016021]; ATP binding [GO:0005524]; protein serine/threonine kinase activity [GO:0004674]	ATP binding [GO:0005524]; protein serine/threonine kinase activity [GO:0004674]	GO:0004674; GO:0005524; GO:0016021	Pfam	PF12819	Malectin-like domain	1	71	70	2.2e-09	IPR024788	Malectin-like domain	0
jcf7180000139603	g575.t1	A0A0D3HVI8	98.1	160	3	0	55	534	1130	1289	1.1e-82	314.7	Uncharacterized protein		NA	Oryza barthii	0	integral component of membrane [GO:0016021]	integral component of membrane [GO:0016021]	0	GO:0016021	#N/A	#N/A	#N/A	#N/A	#N/A	#N/A	#N/A	#N/A	#N/A	#N/A
jcf7180000139778	g690.t1	A0A0D3H0C7	100	41	0	0	2	124	283	323	3.1e-18	99.4	Uncharacterized protein		consensus disorder prediction	Oryza barthii	0	0	nucleic acid binding [GO:0003676]; zinc ion binding [GO:0008270]	nucleic acid binding [GO:0003676]; zinc ion binding [GO:0008270]	GO:0003676; GO:0008270	MobiDBLite	mobidb-lite	consensus disorder prediction	1	35	34	-	0	0	0
jcf7180000139871	g748.t1	A0A0D3HPY5	97.3	110	3	0	2	331	24	133	5.4e-52	212.2	Uncharacterized protein		Rx N-terminal domain	Oryza barthii	0	0	ADP binding [GO:0043531]	ADP binding [GO:0043531]	GO:0043531	Pfam	PF18052	Rx N-terminal domain	23	89	66	1.8e-06	IPR041118	Rx, N-terminal	0
jcf7180000139954	g788.t1	A0A0D3GM92	67.1	140	2	2	1	420	1	96	9.8e-37	161.8	Uncharacterized protein		NA	Oryza barthii	0	0	0	0	0	#N/A	#N/A	#N/A	#N/A	#N/A	#N/A	#N/A	#N/A	#N/A	#N/A
jcf7180000139988	g817.t1	A0A0D3HU63	97.5	119	3	0	1	357	1	119	9e-61	241.9	Uncharacterized protein		consensus disorder prediction	Oryza barthii	0	0	0	0	0	MobiDBLite	mobidb-lite	consensus disorder prediction	1	25	24	-	0	0	0
jcf7180000140042	g853.t1	A0A0D3GX75	59.6	47	19	0	145	285	192	238	7.2e-07	62.4	Uncharacterized protein		NA	Oryza barthii	0	0	0	0	0	Gene3D	G3DSA:3.80.10.10	NA	3	105	102	1.3e-07	IPR032675	Leucine-rich repeat domain superfamily	0
jcf7180000140046	g855.t1	A0A0D3G0I5	84.3	121	17	1	1	363	1	119	2.5e-44	186.8	Uncharacterized protein		Protein of unknown function (DUF3681)	Oryza barthii	0	integral component of membrane [GO:0016021]	integral component of membrane [GO:0016021]	0	GO:0016021	Pfam	PF12442	Protein of unknown function (DUF3681)	20	117	97	4.6e-31	IPR022149	Protein of unknown function DUF3681	0
jcf7180000140082	g879.t1	A0A0D3EU86	100	157	0	0	10	480	1	157	9e-82	312.4	Uncharacterized protein		DOG1 domain profile.	Oryza barthii	transcription, DNA-templated [GO:0006351]	0	sequence-specific DNA binding [GO:0043565]; transcription, DNA-templated [GO:0006351]	sequence-specific DNA binding [GO:0043565]	GO:0006351; GO:0043565	ProSiteProfiles	PS51806	DOG1 domain profile.	6	251	245	17.223	IPR025422	Transcription factor TGA like domain	0
jcf7180000140113	g902.t1	A0A0D3HUP8	100	141	0	0	444	866	1	141	1e-72	282.3	Uncharacterized protein		NA	Oryza barthii	0	integral component of membrane [GO:0016021]	integral component of membrane [GO:0016021]; ATP binding [GO:0005524]; protein serine/threonine kinase activity [GO:0004674]	ATP binding [GO:0005524]; protein serine/threonine kinase activity [GO:0004674]	GO:0004674; GO:0005524; GO:0016021	Gene3D	G3DSA:3.30.200.20	NA	194	288	94	2.8e-27	0	0	0
jcf7180000140145	g924.t1	A0A0D3HUC9	94.1	34	2	0	97	198	80	113	6.4e-10	71.6	Uncharacterized protein		NA	Oryza barthii	0	0	0	0	0	#N/A	#N/A	#N/A	#N/A	#N/A	#N/A	#N/A	#N/A	#N/A	#N/A
jcf7180000140173	g943.t1	A0A0D3HCW1	96.7	245	0	1	1	735	248	484	8e-135	488.4	Uncharacterized protein		NA	Oryza barthii	0	0	oxidoreductase activity [GO:0016491]	oxidoreductase activity [GO:0016491]	GO:0016491	SUPERFAMILY	SSF51905	NA	2	230	228	1.05e-30	IPR036188	FAD/NAD(P)-binding domain superfamily	0
jcf7180000140265	g998.t1	A0A0D3HJI7	94.4	431	24	0	1	1293	735	1165	2.2e-154	554.3	Uncharacterized protein		NA	Oryza barthii	0	0	ADP binding [GO:0043531]	ADP binding [GO:0043531]	GO:0043531	SUPERFAMILY	SSF52047	NA	160	409	249	4.94e-27	0	0	0
jcf7180000140353	g1054.t1	A0A0D3H5Q8	46.4	625	160	8	1	1359	904	1525	1.4e-127	465.3	Uncharacterized protein		NA	Oryza barthii	0	integral component of membrane [GO:0016021]	integral component of membrane [GO:0016021]; ATP binding [GO:0005524]; protein kinase activity [GO:0004672]	ATP binding [GO:0005524]; protein kinase activity [GO:0004672]	GO:0004672; GO:0005524; GO:0016021	SUPERFAMILY	SSF56112	NA	274	428	154	2.55e-17	IPR011009	Protein kinase-like domain superfamily	0
jcf7180000140387	g1078.t1	A0A0D3FU87	92	50	4	0	1	150	216	265	1.5e-14	89.4	Uncharacterized protein		NA	Oryza barthii	0	0	aspartic-type endopeptidase activity [GO:0004190]	aspartic-type endopeptidase activity [GO:0004190]	GO:0004190	Gene3D	G3DSA:2.40.70.10	NA	1	67	66	1.1e-06	IPR021109	Aspartic peptidase domain superfamily	0
jcf7180000140411	g1088.t1	A0A0D3GN96	50	54	26	1	362	201	9	61	6.4e-06	59.3	Uncharacterized protein		NA	Oryza barthii	0	0	0	0	0	#N/A	#N/A	#N/A	#N/A	#N/A	#N/A	#N/A	#N/A	#N/A	#N/A
jcf7180000140490	g1121.t1	A0A0D3F425	76.7	60	13	1	55	234	1	59	6.9e-08	65.9	Uncharacterized protein		NA	Oryza barthii	0	0	0	0	0	#N/A	#N/A	#N/A	#N/A	#N/A	#N/A	#N/A	#N/A	#N/A	#N/A
jcf7180000140494	g1125.t1	A0A0D3HPY2	100	91	0	0	1	273	1	91	1.8e-44	186.8	Uncharacterized protein		NA	Oryza barthii	0	0	ADP binding [GO:0043531]	ADP binding [GO:0043531]	GO:0043531	Coils	Coil	NA	75	91	16	-	0	0	0
jcf7180000140507	g1133.t1	A0A0D3H613	82.2	583	34	4	7	1704	1	530	4.2e-264	919.1	Uncharacterized protein		NA	Oryza barthii	0	0	ADP binding [GO:0043531]	ADP binding [GO:0043531]	GO:0043531	SUPERFAMILY	SSF52540	NA	471	568	97	7.05e-11	IPR027417	P-loop containing nucleoside triphosphate hydrolase	0
jcf7180000140514	g1135.t1	A0A0D3HJI1	98.9	93	1	0	1	279	1	93	6.7e-42	178.3	Uncharacterized protein		Rx N-terminal domain	Oryza barthii	0	0	ADP binding [GO:0043531]	ADP binding [GO:0043531]	GO:0043531	Pfam	PF18052	Rx N-terminal domain	12	92	80	2.6e-19	IPR041118	Rx, N-terminal	0
jcf7180000140608	g1189.t1	A0A0D3FT40	98.8	241	3	0	1	723	1	241	1e-134	488	Uncharacterized protein		Putative S-adenosyl-L-methionine-dependent methyltransferase	Oryza barthii	0	integral component of membrane [GO:0016021]	integral component of membrane [GO:0016021]; methyltransferase activity [GO:0008168]	methyltransferase activity [GO:0008168]	GO:0008168; GO:0016021	Pfam	PF03141	Putative S-adenosyl-L-methionine-dependent methyltransferase	89	241	152	9.8e-61	IPR004159	Putative S-adenosyl-L-methionine-dependent methyltransferase	0
jcf7180000140609	g1190.t1	A0A0D3FDA1	94.4	161	0	1	3	485	244	395	1.8e-79	303.9	Uncharacterized protein		NA	Oryza barthii	0	0	0	0	0	#N/A	#N/A	#N/A	#N/A	#N/A	#N/A	#N/A	#N/A	#N/A	#N/A
jcf7180000140815	g1297.t1	A0A0D3HJH6	100	96	0	0	1	288	177	272	1.9e-44	186.8	Uncharacterized protein		Rx N-terminal domain	Oryza barthii	0	0	ADP binding [GO:0043531]	ADP binding [GO:0043531]	GO:0043531	Pfam	PF18052	Rx N-terminal domain	12	87	75	9.2e-19	IPR041118	Rx, N-terminal	Reactome: R-HSA-5628897|Reactome: R-HSA-611105
jcf7180000140819	g1301.t1	A0A0D3H4I2	100	55	0	0	574	738	373	427	4.5e-22	114	Uncharacterized protein		NA	Oryza barthii	0	0	0	0	0	#N/A	#N/A	#N/A	#N/A	#N/A	#N/A	#N/A	#N/A	#N/A	#N/A
jcf7180000140842	g1312.t1	A0A0D3GC51	56.1	187	70	2	562	2	10	184	6.6e-41	176	Uncharacterized protein		consensus disorder prediction	Oryza barthii	0	integral component of membrane [GO:0016021]	integral component of membrane [GO:0016021]	0	GO:0016021	MobiDBLite	mobidb-lite	consensus disorder prediction	162	186	24	-	0	0	0
jcf7180000140842	g1313.t1	A0A0D3GC50	71.4	220	55	3	678	40	1	219	2.2e-73	284.3	Uncharacterized protein		consensus disorder prediction	Oryza barthii	0	integral component of membrane [GO:0016021]	integral component of membrane [GO:0016021]	0	GO:0016021	MobiDBLite	mobidb-lite	consensus disorder prediction	184	203	19	-	0	0	0
jcf7180000140845	g1314.t1	A0A0D3HA30	100	94	0	0	1	282	1	94	7.2e-44	184.9	Uncharacterized protein		Thioredoxin domain profile.	Oryza barthii	cell redox homeostasis [GO:0045454]; glycerol ether metabolic process [GO:0006662]	cell [GO:0005623]	cell [GO:0005623]; protein disulfide oxidoreductase activity [GO:0015035]; cell redox homeostasis [GO:0045454]; glycerol ether metabolic process [GO:0006662]	protein disulfide oxidoreductase activity [GO:0015035]	GO:0005623; GO:0006662; GO:0015035; GO:0045454	ProSiteProfiles	PS51352	Thioredoxin domain profile.	1	94	93	10.212	IPR013766	Thioredoxin domain	0
jcf7180000140921	g1350.t1	A0A0D3HUQ0	99.3	305	2	0	1	915	1	305	1.4e-168	600.9	Uncharacterized protein		NA	Oryza barthii	0	0	ADP binding [GO:0043531]	ADP binding [GO:0043531]	GO:0043531	Gene3D	G3DSA:3.40.50.300	NA	169	302	133	3.7e-12	0	0	0
jcf7180000140990	g1381.t1	A0A0D3HVI8	98.7	78	0	1	232	2	861	938	8.3e-30	137.9	Uncharacterized protein		consensus disorder prediction	Oryza barthii	0	integral component of membrane [GO:0016021]	integral component of membrane [GO:0016021]	0	GO:0016021	MobiDBLite	mobidb-lite	consensus disorder prediction	26	76	50	-	0	0	0
jcf7180000141025	g1398.t1	A0A0D3HPY1	86.8	272	7	1	382	1110	475	746	1.2e-126	462.2	Uncharacterized protein		NA	Oryza barthii	0	0	ADP binding [GO:0043531]	ADP binding [GO:0043531]	GO:0043531	Gene3D	G3DSA:3.80.10.10	NA	160	483	323	5.1e-28	IPR032675	Leucine-rich repeat domain superfamily	0
jcf7180000141046	g1409.t1	A0A0D3FE34	91.3	1212	41	5	1	3636	14	1161	0	2192.5	Uncharacterized protein		Domain of unknown function (DUF4220)	Oryza barthii	protein deubiquitination [GO:0016579]	integral component of membrane [GO:0016021]	integral component of membrane [GO:0016021]; thiol-dependent ubiquitinyl hydrolase activity [GO:0036459]; protein deubiquitination [GO:0016579]	thiol-dependent ubiquitinyl hydrolase activity [GO:0036459]	GO:0016021; GO:0016579; GO:0036459	Pfam	PF13968	Domain of unknown function (DUF4220)	49	455	406	3.6e-75	IPR025315	Domain of unknown function DUF4220	0
jcf7180000141095	g1434.t1	A0A0D3GZL1	96.4	247	8	1	1	741	1	246	3.5e-125	456.8	Uncharacterized protein		RX-CC_like	Oryza barthii	0	0	ADP binding [GO:0043531]	ADP binding [GO:0043531]	GO:0043531	CDD	cd14798	RX-CC_like	9	132	123	8.68e-19	IPR038005	Virus X resistance protein-like, coiled-coil domain	0
jcf7180000141451	g1605.t1	A0A0D3HBC1	100	33	0	0	99	1	1	33	7.6e-10	71.2	Uncharacterized protein		consensus disorder prediction	Oryza barthii	small GTPase mediated signal transduction [GO:0007264]	intracellular [GO:0005622]	intracellular [GO:0005622]; GDP-dissociation inhibitor activity [GO:0005092]; small GTPase mediated signal transduction [GO:0007264]	GDP-dissociation inhibitor activity [GO:0005092]	GO:0005092; GO:0005622; GO:0007264	MobiDBLite	mobidb-lite	consensus disorder prediction	1	20	19	-	0	0	0
jcf7180000141462	g1610.t1	A0A0D3HMM9	95.7	93	4	0	214	492	76	168	1.4e-42	182.2	Uncharacterized protein		Plant protein of unknown function	Oryza barthii	0	integral component of membrane [GO:0016021]	integral component of membrane [GO:0016021]	0	GO:0016021	Pfam	PF03140	Plant protein of unknown function	70	199	129	1.7e-22	IPR004158	Protein of unknown function DUF247, plant	0
jcf7180000141674	g1717.t1	A0A0D3ENG0	91.8	73	6	0	219	1	26	98	1.4e-26	127.5	Uncharacterized protein		consensus disorder prediction	Oryza barthii	0	integral component of membrane [GO:0016021]	integral component of membrane [GO:0016021]	0	GO:0016021	MobiDBLite	mobidb-lite	consensus disorder prediction	45	64	19	-	0	0	0
jcf7180000141725	g1744.t1	A0A0D3HUM8	100	91	0	0	2	274	226	316	1.6e-43	183.7	Uncharacterized protein		NA	Oryza barthii	metabolic process [GO:0008152]	0	magnesium ion binding [GO:0000287]; terpene synthase activity [GO:0010333]; metabolic process [GO:0008152]	magnesium ion binding [GO:0000287]; terpene synthase activity [GO:0010333]	GO:0000287; GO:0008152; GO:0010333	Gene3D	G3DSA:1.10.600.10	NA	1	91	90	5.9e-25	IPR008949	Isoprenoid synthase domain superfamily	0
jcf7180000141888	g1819.t1	A0A0D3GIQ8	61.8	68	26	0	2	205	1109	1176	1e-15	90.9	Uncharacterized protein		NA	Oryza barthii	0	0	ADP binding [GO:0043531]	ADP binding [GO:0043531]	GO:0043531	#N/A	#N/A	#N/A	#N/A	#N/A	#N/A	#N/A	#N/A	#N/A	#N/A
jcf7180000141898	g1823.t1	A0A0D3GVQ7	86.1	79	11	0	105	341	324	402	2.5e-30	140.2	Uncharacterized protein		consensus disorder prediction	Oryza barthii	regulation of transcription, DNA-templated [GO:0006355]; transcription, DNA-templated [GO:0006351]	nucleus [GO:0005634]	nucleus [GO:0005634]; DNA binding [GO:0003677]; regulation of transcription, DNA-templated [GO:0006355]; transcription, DNA-templated [GO:0006351]	DNA binding [GO:0003677]	GO:0003677; GO:0005634; GO:0006351; GO:0006355	MobiDBLite	mobidb-lite	consensus disorder prediction	58	86	28	-	0	0	0
jcf7180000141904	g1828.t1	A0A0D3HQC2	100	71	0	0	1	213	162	232	1.7e-31	143.7	Uncharacterized protein		NA	Oryza barthii	0	integral component of membrane [GO:0016021]	integral component of membrane [GO:0016021]; ATP binding [GO:0005524]; ATPase activity [GO:0016887]	ATPase activity [GO:0016887]; ATP binding [GO:0005524]	GO:0005524; GO:0016021; GO:0016887	Gene3D	G3DSA:3.40.50.300	NA	1	85	84	3.8e-07	0	0	0
jcf7180000141954	g1854.t1	A0A0D3G0C5	78.4	51	11	0	1	153	463	513	2.5e-11	76.3	Uncharacterized protein		NA	Oryza barthii	0	integral component of membrane [GO:0016021]	integral component of membrane [GO:0016021]; ATP binding [GO:0005524]; protein kinase activity [GO:0004672]	ATP binding [GO:0005524]; protein kinase activity [GO:0004672]	GO:0004672; GO:0005524; GO:0016021	#N/A	#N/A	#N/A	#N/A	#N/A	#N/A	#N/A	#N/A	#N/A	#N/A
jcf7180000141967	g1863.t1	A0A0D3EVA6	68.1	342	15	1	2	745	973	1314	8.5e-119	435.3	Uncharacterized protein		Malectin-like domain	Oryza barthii	0	integral component of membrane [GO:0016021]	integral component of membrane [GO:0016021]; ATP binding [GO:0005524]; protein serine/threonine kinase activity [GO:0004674]	ATP binding [GO:0005524]; protein serine/threonine kinase activity [GO:0004674]	GO:0004674; GO:0005524; GO:0016021	Pfam	PF12819	Malectin-like domain	37	235	198	3.7e-33	IPR024788	Malectin-like domain	0
jcf7180000142079	g1905.t1	A0A0D3FUX9	99	413	4	0	13	1251	2	414	1.6e-218	767.3	Uncharacterized protein		NA	Oryza barthii	0	0	ATP binding [GO:0005524]; protein serine/threonine kinase activity [GO:0004674]	ATP binding [GO:0005524]; protein serine/threonine kinase activity [GO:0004674]	GO:0004674; GO:0005524	PIRSF	PIRSF000654	NA	11	324	313	2.2e-34	0	0	0
jcf7180000142080	g1906.t1	A0A0D3EME0	86.2	167	6	1	13	513	1	150	9.2e-72	279.3	Uncharacterized protein		NA	Oryza barthii	0	0	ADP binding [GO:0043531]	ADP binding [GO:0043531]	GO:0043531	Gene3D	G3DSA:3.80.10.10	NA	125	308	183	1.2e-29	IPR032675	Leucine-rich repeat domain superfamily	0
jcf7180000142201	g1957.t1	A0A0D3EJV9	97.5	119	3	0	1	357	430	548	6.3e-21	109	Uncharacterized protein		NA	Oryza barthii	0	integral component of membrane [GO:0016021]	integral component of membrane [GO:0016021]	0	GO:0016021	Gene3D	G3DSA:3.80.10.10	NA	1	119	118	1.2e-36	IPR032675	Leucine-rich repeat domain superfamily	Reactome: R-HSA-111457|Reactome: R-HSA-111458|Reactome: R-HSA-111459|Reactome: R-HSA-2151201|Reactome: R-HSA-3299685|Reactome: R-HSA-5628897|Reactome: R-HSA-611105
jcf7180000142335	g2015.t1	A0A0D3FSB6	73.9	46	12	0	138	1	16	61	1.7e-10	73.9	Uncharacterized protein		consensus disorder prediction	Oryza barthii	0	integral component of membrane [GO:0016021]	integral component of membrane [GO:0016021]	0	GO:0016021	MobiDBLite	mobidb-lite	consensus disorder prediction	1	51	50	-	0	0	0
jcf7180000142431	g2058.t1	A0A0D3H3E3	64	50	7	1	29	178	4	42	2.4e-06	60.5	Uncharacterized protein		consensus disorder prediction	Oryza barthii	0	0	0	0	0	MobiDBLite	mobidb-lite	consensus disorder prediction	1	34	33	-	0	0	0
jcf7180000143091	g2327.t1	A0A0D3HJI7	96	124	3	1	179	550	218	339	2.5e-61	243.8	Uncharacterized protein		NA	Oryza barthii	0	0	ADP binding [GO:0043531]	ADP binding [GO:0043531]	GO:0043531	Gene3D	G3DSA:3.80.10.10	NA	77	183	106	4.5e-08	IPR032675	Leucine-rich repeat domain superfamily	0
jcf7180000143295	g2411.t1	A0A0D3HPY2	68.9	350	11	1	3	758	461	810	2e-122	448	Uncharacterized protein		NA	Oryza barthii	0	0	ADP binding [GO:0043531]	ADP binding [GO:0043531]	GO:0043531	SUPERFAMILY	SSF52058	NA	46	290	244	3.4e-14	0	0	0
jcf7180000143306	g2414.t1	A0A0D3HUP8	100	40	0	0	1	120	365	404	2.9e-13	82	Uncharacterized protein		consensus disorder prediction	Oryza barthii	0	integral component of membrane [GO:0016021]	integral component of membrane [GO:0016021]; ATP binding [GO:0005524]; protein serine/threonine kinase activity [GO:0004674]	ATP binding [GO:0005524]; protein serine/threonine kinase activity [GO:0004674]	GO:0004674; GO:0005524; GO:0016021	MobiDBLite	mobidb-lite	consensus disorder prediction	16	40	24	-	0	0	0
jcf7180000143403	g2451.t1	A0A0D3HV29	100	37	0	0	61	171	1	37	7.3e-11	75.5	Uncharacterized protein		NA	Oryza barthii	0	0	0	0	0	#N/A	#N/A	#N/A	#N/A	#N/A	#N/A	#N/A	#N/A	#N/A	#N/A
jcf7180000143479	g2479.t1	A0A0D3GWB5	100	42	0	0	103	228	371	412	1.1e-14	89.7	Uncharacterized protein		Prokaryotic membrane lipoprotein lipid attachment site profile.	Oryza barthii	0	integral component of membrane [GO:0016021]	integral component of membrane [GO:0016021]	0	GO:0016021	ProSiteProfiles	PS51257	Prokaryotic membrane lipoprotein lipid attachment site profile.	1	18	17	5	0	0	0
jcf7180000143891	g2640.t1	A0A0D3H3E8	63.5	85	14	4	1	255	21	88	1.3e-15	91.3	Uncharacterized protein		NA	Oryza barthii	0	0	0	0	0	#N/A	#N/A	#N/A	#N/A	#N/A	#N/A	#N/A	#N/A	#N/A	#N/A
jcf7180000143912	g2647.t1	A0A0D3HF09	100	90	0	0	338	607	74	163	4e-41	177.2	Uncharacterized protein		consensus disorder prediction	Oryza barthii	0	0	0	0	0	MobiDBLite	mobidb-lite	consensus disorder prediction	104	197	93	-	0	0	0
jcf7180000143980	g2681.t1	A0A0D3EIX8	93.1	245	6	2	2	736	1345	1578	3.8e-129	469.5	Uncharacterized protein		consensus disorder prediction	Oryza barthii	0	integral component of membrane [GO:0016021]	integral component of membrane [GO:0016021]; ATP binding [GO:0005524]; protein kinase activity [GO:0004672]	ATP binding [GO:0005524]; protein kinase activity [GO:0004672]	GO:0004672; GO:0005524; GO:0016021	MobiDBLite	mobidb-lite	consensus disorder prediction	1	21	20	-	0	0	0
jcf7180000143989	g2684.t1	A0A0D3HLT7	97.8	90	2	0	272	3	667	756	3.2e-39	169.5	Uncharacterized protein		NA	Oryza barthii	0	0	ADP binding [GO:0043531]	ADP binding [GO:0043531]	GO:0043531	#N/A	#N/A	#N/A	#N/A	#N/A	#N/A	#N/A	#N/A	#N/A	#N/A
jcf7180000144146	g2750.t1	A0A0D3HM04	98.2	1082	20	0	1	3246	1	1082	0	2125.1	Uncharacterized protein		NA	Oryza barthii	0	0	ADP binding [GO:0043531]; carbohydrate binding [GO:0030246]	ADP binding [GO:0043531]; carbohydrate binding [GO:0030246]	GO:0030246; GO:0043531	Gene3D	G3DSA:3.80.10.10	NA	501	900	399	1.2e-31	IPR032675	Leucine-rich repeat domain superfamily	0
jcf7180000144220	g2819.t1	A0A0D3FVJ9	88.1	469	10	3	2	1297	215	674	3e-246	859.4	Uncharacterized protein		NA	Oryza barthii	glycogen biosynthetic process [GO:0005978]	0	1,4-alpha-glucan branching enzyme activity [GO:0003844]; cation binding [GO:0043169]; hydrolase activity, hydrolyzing O-glycosyl compounds [GO:0004553]; glycogen biosynthetic process [GO:0005978]	1,4-alpha-glucan branching enzyme activity [GO:0003844]; cation binding [GO:0043169]; hydrolase activity, hydrolyzing O-glycosyl compounds [GO:0004553]	GO:0003844; GO:0004553; GO:0005978; GO:0043169	Gene3D	G3DSA:3.20.20.80	NA	1	330	329	3.8e-131	0	0	0
jcf7180000144227	g2825.t1	A0A0D3HEK4	85	260	3	1	202	873	1	260	2e-116	427.9	Uncharacterized protein		NA	Oryza barthii	0	0	0	0	0	SUPERFAMILY	SSF56112	NA	194	256	62	5.67e-06	IPR011009	Protein kinase-like domain superfamily	0
jcf7180000144399	g2982.t1	A0A0D3FU50	44.7	199	2	1	37	633	157	247	4.9e-32	146.7	Uncharacterized protein		NA	Oryza barthii	regulation of transcription, DNA-templated [GO:0006355]; transcription, DNA-templated [GO:0006351]	nucleus [GO:0005634]	nucleus [GO:0005634]; DNA binding [GO:0003677]; regulation of transcription, DNA-templated [GO:0006355]; transcription, DNA-templated [GO:0006351]	DNA binding [GO:0003677]	GO:0003677; GO:0005634; GO:0006351; GO:0006355	SUPERFAMILY	SSF51445	NA	14	50	36	7.44e-05	IPR017853	Glycoside hydrolase superfamily	0
jcf7180000144403	g2987.t1	A0A0D3HP39	94.9	234	11	1	2	700	68	301	1.3e-76	295	Uncharacterized protein		consensus disorder prediction	Oryza barthii	regulation of transcription, DNA-templated [GO:0006355]; transcription, DNA-templated [GO:0006351]	nucleus [GO:0005634]	nucleus [GO:0005634]; DNA binding [GO:0003677]; regulation of transcription, DNA-templated [GO:0006355]; transcription, DNA-templated [GO:0006351]	DNA binding [GO:0003677]	GO:0003677; GO:0005634; GO:0006351; GO:0006355	MobiDBLite	mobidb-lite	consensus disorder prediction	1	107	106	-	0	0	0
jcf7180000144421	g3004.t1	A0A0D3GUX8	100	200	0	0	1	600	1	200	1.4e-105	391	Uncharacterized protein		NA	Oryza barthii	0	integral component of membrane [GO:0016021]	integral component of membrane [GO:0016021]	0	GO:0016021	#N/A	#N/A	#N/A	#N/A	#N/A	#N/A	#N/A	#N/A	#N/A	#N/A
jcf7180000144422	g3005.t1	A0A0D3FT39	97.4	306	8	0	1	918	1	306	6.4e-166	592	Uncharacterized protein		NA	Oryza barthii	0	0	0	0	0	#N/A	#N/A	#N/A	#N/A	#N/A	#N/A	#N/A	#N/A	#N/A	#N/A
jcf7180000144423	g3006.t1	A0A0D3FT70	59.3	622	219	9	1	1806	150	757	4.8e-181	643.3	Uncharacterized protein		Protein of unknown function, DUF594	Oryza barthii	0	integral component of membrane [GO:0016021]	integral component of membrane [GO:0016021]	0	GO:0016021	Pfam	PF04578	Protein of unknown function, DUF594	532	582	50	2.5e-16	IPR007658	Protein of unknown function DUF594	0
jcf7180000144457	g3036.t1	A0A0D3HN31	99.2	124	1	0	130	501	405	528	4.3e-55	223	Uncharacterized protein		NA	Oryza barthii	0	integral component of membrane [GO:0016021]	integral component of membrane [GO:0016021]	0	GO:0016021	Gene3D	G3DSA:3.80.10.10	NA	68	166	98	2.7e-25	IPR032675	Leucine-rich repeat domain superfamily	0
jcf7180000144485	g3060.t1	A0A0D3GZK8	100	70	0	0	1	210	1	70	1.6e-27	130.2	Uncharacterized protein		consensus disorder prediction	Oryza barthii	0	0	0	0	0	MobiDBLite	mobidb-lite	consensus disorder prediction	1	26	25	-	0	0	0
jcf7180000144515	g3081.t1	A0A0D3HM54	100	43	0	0	278	150	1	43	1.4e-14	88.2	Uncharacterized protein		NA	Oryza barthii	0	0	0	0	0	#N/A	#N/A	#N/A	#N/A	#N/A	#N/A	#N/A	#N/A	#N/A	#N/A
jcf7180000144530	g3096.t1	A0A0D3EQX7	98.6	215	3	0	1096	1740	542	756	5.5e-84	320.9	Uncharacterized protein		NA	Oryza barthii	0	integral component of membrane [GO:0016021]	integral component of membrane [GO:0016021]	0	GO:0016021	SUPERFAMILY	SSF52058	NA	2	396	394	5.51e-72	0	0	0
jcf7180000144556	g3115.t1	A0A0D3HNJ4	90.9	33	3	0	1	99	1	33	1.1e-07	63.2	Uncharacterized protein		NA	Oryza barthii	0	0	ADP binding [GO:0043531]	ADP binding [GO:0043531]	GO:0043531	#N/A	#N/A	#N/A	#N/A	#N/A	#N/A	#N/A	#N/A	#N/A	#N/A
jcf7180000144562	g3121.t1	A0A0D3H3E7	93.9	33	2	0	28	126	85	117	3.8e-08	65.1	Uncharacterized protein		NA	Oryza barthii	0	0	0	0	0	#N/A	#N/A	#N/A	#N/A	#N/A	#N/A	#N/A	#N/A	#N/A	#N/A
jcf7180000144747	g3235.t1	A0A0D3EPJ5	89.3	206	1	1	2	619	1099	1283	1.6e-83	317.8	Uncharacterized protein		ABC-2 type transporter	Oryza barthii	0	integral component of membrane [GO:0016021]	integral component of membrane [GO:0016021]; ATP binding [GO:0005524]; ATPase activity [GO:0016887]	ATPase activity [GO:0016887]; ATP binding [GO:0005524]	GO:0005524; GO:0016021; GO:0016887	Pfam	PF01061	ABC-2 type transporter	2	148	146	1.1e-37	IPR013525	ABC-2 type transporter	0
jcf7180000144752	g3238.t1	A0A0D3HQC2	98.9	181	2	0	22	564	990	1170	6.8e-102	378.6	Uncharacterized protein		ABC-2 type transporter	Oryza barthii	0	integral component of membrane [GO:0016021]	integral component of membrane [GO:0016021]; ATP binding [GO:0005524]; ATPase activity [GO:0016887]	ATPase activity [GO:0016887]; ATP binding [GO:0005524]	GO:0005524; GO:0016021; GO:0016887	Pfam	PF01061	ABC-2 type transporter	84	188	104	5e-24	IPR013525	ABC-2 type transporter	0
jcf7180000144794	g3267.t1	A0A0D3GWS2	62.9	280	85	4	1	789	1	278	1.1e-84	322	Uncharacterized protein		NA	Oryza barthii	0	0	ADP binding [GO:0043531]	ADP binding [GO:0043531]	GO:0043531	Gene3D	G3DSA:3.40.50.300	NA	142	263	121	4.9e-16	0	0	0
jcf7180000144924	g3338.t1	A0A0D3GX74	100	100	0	0	300	1	1189	1288	2.5e-49	203.4	Uncharacterized protein		NA	Oryza barthii	0	0	0	0	0	#N/A	#N/A	#N/A	#N/A	#N/A	#N/A	#N/A	#N/A	#N/A	#N/A
jcf7180000144959	g3367.t1	A0A0D3HJH8	99.3	1201	8	0	385	3987	267	1467	0	1809.3	Uncharacterized protein		NA	Oryza barthii	0	0	ADP binding [GO:0043531]	ADP binding [GO:0043531]	GO:0043531	SUPERFAMILY	SSF52058	NA	525	885	360	2.15e-55	0	0	0
jcf7180000145058	g3459.t1	A0A0D3HJI4	92.9	928	1	2	1	2589	1	928	0	1619.8	Uncharacterized protein		NA	Oryza barthii	0	0	ADP binding [GO:0043531]	ADP binding [GO:0043531]	GO:0043531	SUPERFAMILY	SSF52058	NA	438	853	415	7.48e-33	0	0	0
jcf7180000145060	g3462.t1	A0A0D3G9K8	67.2	64	13	1	355	546	152	207	1.6e-10	75.1	Uncharacterized protein		consensus disorder prediction	Oryza barthii	0	integral component of membrane [GO:0016021]	integral component of membrane [GO:0016021]	0	GO:0016021	MobiDBLite	mobidb-lite	consensus disorder prediction	31	89	58	-	0	0	0
jcf7180000145078	g3475.t1	A0A0D3FVZ3	97.5	478	12	0	1	1434	12	489	1e-255	891	Uncharacterized protein		NA	Oryza barthii	0	0	0	0	0	SUPERFAMILY	SSF52047	NA	186	450	264	3.3e-16	0	0	0
jcf7180000145083	g3478.t1	A0A0D3GWB7	100	79	0	0	1	237	39	117	3e-37	162.9	Uncharacterized protein		NA	Oryza barthii	0	0	0	0	0	#N/A	#N/A	#N/A	#N/A	#N/A	#N/A	#N/A	#N/A	#N/A	#N/A
jcf7180000145360	g3712.t1	A0A0D3HUQ1	100	165	0	0	50	544	1	165	6.3e-89	335.5	Uncharacterized protein		NA	Oryza barthii	0	0	ADP binding [GO:0043531]	ADP binding [GO:0043531]	GO:0043531	SUPERFAMILY	SSF52540	NA	1	161	160	9.11e-20	IPR027417	P-loop containing nucleoside triphosphate hydrolase	0
jcf7180000145394	g3735.t1	A0A0D3H025	98.1	161	3	0	485	3	1	161	2.6e-94	353.2	Uncharacterized protein		NA	Oryza barthii	0	integral component of membrane [GO:0016021]	integral component of membrane [GO:0016021]	0	GO:0016021	#N/A	#N/A	#N/A	#N/A	#N/A	#N/A	#N/A	#N/A	#N/A	#N/A
jcf7180000145420	g3758.t1	A0A0D3HAM0	100	110	0	0	17	346	6	115	3.5e-48	199.5	Uncharacterized protein		NA	Oryza barthii	0	0	0	0	0	#N/A	#N/A	#N/A	#N/A	#N/A	#N/A	#N/A	#N/A	#N/A	#N/A
jcf7180000145742	g4031.t1	A0A0D3GX72	98.6	142	2	0	2	427	124	265	5.5e-70	272.3	Uncharacterized protein		NA	Oryza barthii	0	0	0	0	0	Gene3D	G3DSA:3.80.10.10	NA	1	145	144	5.4e-20	IPR032675	Leucine-rich repeat domain superfamily	0
jcf7180000145810	g4082.t1	A0A0D3HKB9	98.9	176	2	0	1	528	1	176	2.4e-93	350.1	Uncharacterized protein		RX-CC_like	Oryza barthii	0	0	ADP binding [GO:0043531]	ADP binding [GO:0043531]	GO:0043531	CDD	cd14798	RX-CC_like	21	128	107	1.92e-11	IPR038005	Virus X resistance protein-like, coiled-coil domain	0
jcf7180000145819	g4086.t1	A0A0D3G964	100	27	0	0	84	164	58	84	2.2e-06	60.1	Uncharacterized protein		NA	Oryza barthii	0	0	0	0	0	#N/A	#N/A	#N/A	#N/A	#N/A	#N/A	#N/A	#N/A	#N/A	#N/A
jcf7180000145824	g4090.t1	A0A0D3GPZ5	100	33	0	0	1	99	205	237	5.1e-10	72.4	Uncharacterized protein		NA	Oryza barthii	ubiquitin-dependent protein catabolic process [GO:0006511]	0	ubiquitin-dependent protein catabolic process [GO:0006511]	0	GO:0006511	Gene3D	G3DSA:3.30.710.10	NA	1	31	30	2.4e-07	0	0	Reactome: R-HSA-1169091|Reactome: R-HSA-1170546|Reactome: R-HSA-174113|Reactome: R-HSA-180534|Reactome: R-HSA-187577|Reactome: R-HSA-195253|Reactome: R-HSA-202424|Reactome: R-HSA-2122947|Reactome: R-HSA-2565942|Reactome: R-HSA-2644606|Reactome: R-HSA-2644607|Reactome: R-HSA-2871837|Reactome: R-HSA-2894862|Reactome: R-HSA-400253|Reactome: R-HSA-5607761|Reactome: R-HSA-5607764|Reactome: R-HSA-56107…
jcf7180000145849	g4114.t1	A0A0D3HT78	85.3	539	9	3	2	1570	24	508	2e-258	900.2	Uncharacterized protein		Malectin-like domain	Oryza barthii	0	integral component of membrane [GO:0016021]	integral component of membrane [GO:0016021]; ATP binding [GO:0005524]; protein kinase activity [GO:0004672]	ATP binding [GO:0005524]; protein kinase activity [GO:0004672]	GO:0004672; GO:0005524; GO:0016021	Pfam	PF12819	Malectin-like domain	92	439	347	7.1e-78	IPR024788	Malectin-like domain	0
jcf7180000145875	g4131.t1	A0A0D3HAM3	70	50	10	1	16	150	208	257	1.1e-09	70.9	Uncharacterized protein		NA	Oryza barthii	0	0	0	0	0	#N/A	#N/A	#N/A	#N/A	#N/A	#N/A	#N/A	#N/A	#N/A	#N/A
jcf7180000146203	g4329.t1	A0A0D3GZK8	100	109	0	0	1	327	99	207	3e-56	226.5	Uncharacterized protein		Plant protein of unknown function	Oryza barthii	0	0	0	0	0	Pfam	PF03140	Plant protein of unknown function	1	121	120	1.1e-25	IPR004158	Protein of unknown function DUF247, plant	0
jcf7180000146302	g4383.t1	A0A0D3GK14	100	53	0	0	161	3	1	53	7.4e-18	97.8	Uncharacterized protein		NA	Oryza barthii	recognition of pollen [GO:0048544]	integral component of membrane [GO:0016021]	integral component of membrane [GO:0016021]; ATP binding [GO:0005524]; protein kinase activity [GO:0004672]; recognition of pollen [GO:0048544]	ATP binding [GO:0005524]; protein kinase activity [GO:0004672]	GO:0004672; GO:0005524; GO:0016021; GO:0048544	#N/A	#N/A	#N/A	#N/A	#N/A	#N/A	#N/A	#N/A	#N/A	#N/A
jcf7180000146344	g4412.t1	A0A0D3HFT3	58.8	51	19	1	3	155	64	112	6.6e-06	58.9	Uncharacterized protein		consensus disorder prediction	Oryza barthii	0	0	0	0	0	MobiDBLite	mobidb-lite	consensus disorder prediction	46	75	29	-	0	0	0
jcf7180000146385	g4431.t1	A0A0D3HCW1	100	86	0	0	2	259	162	247	1.7e-44	186.8	Uncharacterized protein		NA	Oryza barthii	0	0	oxidoreductase activity [GO:0016491]	oxidoreductase activity [GO:0016491]	GO:0016491	Gene3D	G3DSA:3.50.50.60	NA	38	86	48	4.8e-19	IPR036188	FAD/NAD(P)-binding domain superfamily	0
jcf7180000146517	g4507.t1	A0A0D3FTT9	65.1	109	30	2	1	321	106	208	1.5e-21	111.7	Uncharacterized protein		NA	Oryza barthii	0	0	0	0	0	#N/A	#N/A	#N/A	#N/A	#N/A	#N/A	#N/A	#N/A	#N/A	#N/A
jcf7180000146593	g4547.t1	A0A0D3HA26	97.4	38	1	0	246	359	22	59	5.9e-12	79.3	Uncharacterized protein		consensus disorder prediction	Oryza barthii	0	0	0	0	0	MobiDBLite	mobidb-lite	consensus disorder prediction	1	53	52	-	0	0	0
jcf7180000146788	g4670.t1	A0A0D3F2X3	92.5	67	5	0	142	342	24	90	1.5e-27	131	Uncharacterized protein		NA	Oryza barthii	0	0	0	0	0	#N/A	#N/A	#N/A	#N/A	#N/A	#N/A	#N/A	#N/A	#N/A	#N/A
jcf7180000147251	g4944.t1	A0A0D3HJT8	62	92	32	2	1	276	49	137	4.2e-20	105.9	Uncharacterized protein		NA	Oryza barthii	0	0	ADP binding [GO:0043531]	ADP binding [GO:0043531]	GO:0043531	SUPERFAMILY	SSF52540	NA	2	79	77	2.92e-08	IPR027417	P-loop containing nucleoside triphosphate hydrolase	Reactome: R-HSA-111458|Reactome: R-HSA-111459|Reactome: R-HSA-6798695|Reactome: R-HSA-6803207|Reactome: R-HSA-8953750
jcf7180000147539	g5108.t1	A0A0D3HIZ4	100	99	0	0	1	297	636	734	1.8e-44	187.2	Uncharacterized protein		NA	Oryza barthii	0	integral component of membrane [GO:0016021]	integral component of membrane [GO:0016021]	0	GO:0016021	Gene3D	G3DSA:1.25.40.20	NA	1	115	114	1.1e-16	IPR036770	Ankyrin repeat-containing domain superfamily	0
jcf7180000148293	g5618.t1	A0A0D3HTI5	61.5	192	39	3	1	471	1	192	1.7e-50	207.6	Uncharacterized protein		NA	Oryza barthii	0	0	0	0	0	Gene3D	G3DSA:1.10.246.200	NA	41	140	99	2.3e-05	IPR038214	WPP domain superfamily	0
jcf7180000148306	g5626.t1	A0A0D3HA29	92.7	41	3	0	106	228	34	74	1.2e-12	80.9	Uncharacterized protein		consensus disorder prediction	Oryza barthii	0	integral component of membrane [GO:0016021]	integral component of membrane [GO:0016021]	0	GO:0016021	MobiDBLite	mobidb-lite	consensus disorder prediction	35	77	42	-	0	0	0
jcf7180000148315	g5633.t1	A0A0D3HJY6	85.4	212	3	1	2	553	12	223	6.4e-90	339	Uncharacterized protein		RX-CC_like	Oryza barthii	0	0	ADP binding [GO:0043531]	ADP binding [GO:0043531]	GO:0043531	CDD	cd14798	RX-CC_like	4	104	100	1.41e-08	IPR038005	Virus X resistance protein-like, coiled-coil domain	0
jcf7180000148529	g5835.t1	A0A0D3HPY5	86.4	700	48	3	67	2157	130	785	0	1176.4	Uncharacterized protein		NA	Oryza barthii	0	0	ADP binding [GO:0043531]	ADP binding [GO:0043531]	GO:0043531	SUPERFAMILY	SSF52058	NA	419	706	287	2.11e-17	0	0	0
jcf7180000148606	g5895.t1	A0A0D3FSJ1	56.1	82	31	1	1	231	1	82	5.6e-10	72	Uncharacterized protein		consensus disorder prediction	Oryza barthii	0	0	0	0	0	MobiDBLite	mobidb-lite	consensus disorder prediction	50	77	27	-	0	0	0
jcf7180000139136	g214.t1	J3MLE9	44.6	83	40	1	298	528	26	108	9.2e-08	65.9	Uncharacterized protein		NA	Oryza brachyantha	0	0	0	0	0	#N/A	#N/A	#N/A	#N/A	#N/A	#N/A	#N/A	#N/A	#N/A	#N/A
jcf7180000139163	g236.t1	J3NAG7	74	415	101	5	2	1228	458	871	2.1e-119	438.3	Uncharacterized protein		NA	Oryza brachyantha	0	0	ADP binding [GO:0043531]	ADP binding [GO:0043531]	GO:0043531	SUPERFAMILY	SSF52058	NA	46	465	419	2.89e-38	0	0	0
jcf7180000139221	g282.t1	J3N6X3	51.5	231	68	6	4	570	250	478	3.6e-51	210.3	Uncharacterized protein		NA	Oryza brachyantha	0	0	ATP binding [GO:0005524]; protein kinase activity [GO:0004672]	ATP binding [GO:0005524]; protein kinase activity [GO:0004672]	GO:0004672; GO:0005524	#N/A	#N/A	#N/A	#N/A	#N/A	#N/A	#N/A	#N/A	#N/A	#N/A
jcf7180000139222	g283.t1	J3LPA9	57.9	304	91	12	288	1112	89	384	2.9e-72	281.2	Uncharacterized protein	102699297	NA	Oryza brachyantha	0	0	ATP binding [GO:0005524]; protein kinase activity [GO:0004672]	ATP binding [GO:0005524]; protein kinase activity [GO:0004672]	GO:0004672; GO:0005524	Gene3D	G3DSA:1.10.510.10	NA	100	370	270	2.2e-29	0	0	0
jcf7180000139283	g337.t1	J3MWQ7	53.7	205	49	4	13	492	4	207	1.5e-47	198	Uncharacterized protein		Malectin-like domain	Oryza brachyantha	0	integral component of membrane [GO:0016021]	integral component of membrane [GO:0016021]; ATP binding [GO:0005524]; protein kinase activity [GO:0004672]	ATP binding [GO:0005524]; protein kinase activity [GO:0004672]	GO:0004672; GO:0005524; GO:0016021	Pfam	PF12819	Malectin-like domain	77	165	88	1.4e-16	IPR024788	Malectin-like domain	0
jcf7180000139513	g515.t1	J3NAG7	62.2	238	43	2	1	708	43	235	3e-70	273.9	Uncharacterized protein		NA	Oryza brachyantha	0	0	ADP binding [GO:0043531]	ADP binding [GO:0043531]	GO:0043531	Gene3D	G3DSA:3.40.50.300	NA	112	236	124	3.5e-09	0	0	0
jcf7180000139990	g820.t1	J3MKQ2	77.1	524	103	5	61	1599	32	549	4.7e-217	762.7	Uncharacterized protein		Plant protein of unknown function	Oryza brachyantha	0	integral component of membrane [GO:0016021]	integral component of membrane [GO:0016021]	0	GO:0016021	Pfam	PF03140	Plant protein of unknown function	100	518	418	7.9e-103	IPR004158	Protein of unknown function DUF247, plant	0
jcf7180000140023	g842.t1	J3NA82	62	158	57	2	177	647	243	398	2e-44	188	Uncharacterized protein		consensus disorder prediction	Oryza brachyantha	0	0	0	0	0	MobiDBLite	mobidb-lite	consensus disorder prediction	1	64	63	-	0	0	0
jcf7180000140258	g993.t1	J3N109	67.7	384	119	3	3	1139	355	738	4.3e-135	490	Uncharacterized protein	102709207	Protein kinase domain profile.	Oryza brachyantha	0	integral component of membrane [GO:0016021]	integral component of membrane [GO:0016021]; ATP binding [GO:0005524]; calcium ion binding [GO:0005509]; polysaccharide binding [GO:0030247]; protein kinase activity [GO:0004672]	ATP binding [GO:0005524]; calcium ion binding [GO:0005509]; polysaccharide binding [GO:0030247]; protein kinase activity [GO:0004672]	GO:0004672; GO:0005509; GO:0005524; GO:0016021; GO:0030247	ProSiteProfiles	PS50011	Protein kinase domain profile.	109	374	265	20.499	IPR000719	Protein kinase domain	0
jcf7180000140275	g1005.t1	J3NAG5	62.3	53	20	0	295	453	1	53	1.7e-07	64.7	Uncharacterized protein		NA	Oryza brachyantha	0	0	ADP binding [GO:0043531]	ADP binding [GO:0043531]	GO:0043531	Coils	Coil	NA	132	151	19	-	0	0	0
jcf7180000142215	g1964.t1	J3N109	74.4	309	71	4	180	1088	48	354	1.1e-135	491.9	Uncharacterized protein	102709207	Wall-associated receptor kinase galacturonan-binding	Oryza brachyantha	0	integral component of membrane [GO:0016021]	integral component of membrane [GO:0016021]; ATP binding [GO:0005524]; calcium ion binding [GO:0005509]; polysaccharide binding [GO:0030247]; protein kinase activity [GO:0004672]	ATP binding [GO:0005524]; calcium ion binding [GO:0005509]; polysaccharide binding [GO:0030247]; protein kinase activity [GO:0004672]	GO:0004672; GO:0005509; GO:0005524; GO:0016021; GO:0030247	Pfam	PF13947	Wall-associated receptor kinase galacturonan-binding	60	192	132	3.2e-15	IPR025287	Wall-associated receptor kinase, galacturonan-binding domain	0
jcf7180000142646	g2153.t1	J3L0J0	41.2	114	60	1	323	3	609	722	1.4e-11	77.8	Uncharacterized protein		NA	Oryza brachyantha	0	0	nucleic acid binding [GO:0003676]; zinc ion binding [GO:0008270]	nucleic acid binding [GO:0003676]; zinc ion binding [GO:0008270]	GO:0003676; GO:0008270	#N/A	#N/A	#N/A	#N/A	#N/A	#N/A	#N/A	#N/A	#N/A	#N/A
jcf7180000144176	g2780.t1	J3MFA0	84.9	746	112	1	1210	3444	302	1047	4.2e-218	767.3	Uncharacterized protein		NA	Oryza brachyantha	0	integral component of membrane [GO:0016021]	integral component of membrane [GO:0016021]; ATP binding [GO:0005524]; protein kinase activity [GO:0004672]	ATP binding [GO:0005524]; protein kinase activity [GO:0004672]	GO:0004672; GO:0005524; GO:0016021	SUPERFAMILY	SSF52047	NA	254	591	337	3.14e-60	0	0	0
jcf7180000144261	g2857.t1	J3LW78	43.7	142	58	1	1399	1758	112	253	7.1e-19	104.8	Uncharacterized protein		NA	Oryza brachyantha	0	0	0	0	0	#N/A	#N/A	#N/A	#N/A	#N/A	#N/A	#N/A	#N/A	#N/A	#N/A
jcf7180000144318	g2917.t1	J3L0L1	61.7	107	41	0	104	424	3	109	7.5e-32	145.6	Uncharacterized protein		consensus disorder prediction	Oryza brachyantha	0	integral component of membrane [GO:0016021]	integral component of membrane [GO:0016021]	0	GO:0016021	MobiDBLite	mobidb-lite	consensus disorder prediction	1	22	21	-	0	0	0
jcf7180000144602	g3153.t1	J3MR58	66.9	133	34	1	2	370	23	155	7.2e-38	166	Uncharacterized protein		NA	Oryza brachyantha	0	integral component of membrane [GO:0016021]	integral component of membrane [GO:0016021]; ATP binding [GO:0005524]; protein kinase activity [GO:0004672]	ATP binding [GO:0005524]; protein kinase activity [GO:0004672]	GO:0004672; GO:0005524; GO:0016021	Gene3D	G3DSA:3.80.10.10	NA	50	195	145	1e-34	IPR032675	Leucine-rich repeat domain superfamily	0
jcf7180000144630	g3168.t1	J3N830	74.8	151	38	0	1	453	258	408	1.9e-60	240.7	Uncharacterized protein		NA	Oryza brachyantha	carboxylic acid metabolic process [GO:0019752]	0	carboxy-lyase activity [GO:0016831]; pyridoxal phosphate binding [GO:0030170]; carboxylic acid metabolic process [GO:0019752]	carboxy-lyase activity [GO:0016831]; pyridoxal phosphate binding [GO:0030170]	GO:0016831; GO:0019752; GO:0030170	SUPERFAMILY	SSF53383	NA	10	131	121	2.78e-22	IPR015424	Pyridoxal phosphate-dependent transferase	0
jcf7180000144955	g3364.t1	J3LW78	43.9	123	47	1	1	303	131	253	2.3e-15	91.3	Uncharacterized protein		NA	Oryza brachyantha	0	0	0	0	0	#N/A	#N/A	#N/A	#N/A	#N/A	#N/A	#N/A	#N/A	#N/A	#N/A
jcf7180000145821	g4087.t1	J3NA82	74.3	70	12	2	5	208	56	121	5.7e-16	92	Uncharacterized protein		NA	Oryza brachyantha	0	0	0	0	0	#N/A	#N/A	#N/A	#N/A	#N/A	#N/A	#N/A	#N/A	#N/A	#N/A
jcf7180000148283	g5607.t1	J3NA81	83.3	84	14	0	1	252	1	84	1.2e-32	147.5	Uncharacterized protein	102719433	NA	Oryza brachyantha	0	0	ADP binding [GO:0043531]	ADP binding [GO:0043531]	GO:0043531	#N/A	#N/A	#N/A	#N/A	#N/A	#N/A	#N/A	#N/A	#N/A	#N/A
jcf7180000140914	g1346.t1	XP_015698085.1	76.8	56	10	2	88	255	205	257	2.7e-12	80.5	Uncharacterized protein		consensus disorder prediction	Oryza brachyantha					NA	MobiDBLite	mobidb-lite	consensus disorder prediction	1	85	84	-	0	0	0
jcf7180000139540	g532.t1	I1P5Z6	99.1	111	1	0	304	636	1	111	2.7e-54	220.7	Uncharacterized protein		NA	Oryza glaberrima (African rice)	0	0	0	0	0	PIRSF	PIRSF002703	NA	82	212	130	1.6e-31	IPR001938	Thaumatin family	0
jcf7180000144253	g2849.t1	I1NLY9	42.7	286	137	7	342	1193	89	349	2.4e-40	175.3	Uncharacterized protein		consensus disorder prediction	Oryza glaberrima (African rice)	0	0	0	0	0	MobiDBLite	mobidb-lite	consensus disorder prediction	1	94	93	-	0	0	0
jcf7180000144535	g3102.t1	I1NSU7	62.3	77	25	1	10	228	28	104	6.7e-22	112.1	Uncharacterized protein		zinc-binding in reverse transcriptase	Oryza glaberrima (African rice)	0	integral component of membrane [GO:0016021]	integral component of membrane [GO:0016021]	0	GO:0016021	Pfam	PF13966	zinc-binding in reverse transcriptase	18	61	43	1.1e-10	IPR026960	Reverse transcriptase zinc-binding domain	0
jcf7180000144950	g3358.t1	I1PI10	47.1	138	72	1	550	963	70	206	1.3e-28	136	Uncharacterized protein		consensus disorder prediction	Oryza glaberrima (African rice)	0	0	0	0	0	MobiDBLite	mobidb-lite	consensus disorder prediction	22	131	109	-	0	0	0
jcf7180000138967	g64.t1	A0A0E0BGN0	89.6	289	23	1	206	1072	8	289	2e-142	514.2	Uncharacterized protein		Domain of unknown function (DUF4220)	Oryza glumipatula	0	integral component of membrane [GO:0016021]	integral component of membrane [GO:0016021]	0	GO:0016021	Pfam	PF13968	Domain of unknown function (DUF4220)	112	344	232	2.9e-36	IPR025315	Domain of unknown function DUF4220	0
jcf7180000138974	g71.t1	A0A0E0BQQ2	95.5	133	6	0	91	489	392	524	1.8e-66	260.8	Uncharacterized protein		NA	Oryza glumipatula	0	0	0	0	0	#N/A	#N/A	#N/A	#N/A	#N/A	#N/A	#N/A	#N/A	#N/A	#N/A
jcf7180000138984	g78.t1	A0A0E0BKA9	65.6	575	180	6	3	1721	373	931	5e-165	590.1	Uncharacterized protein		NA	Oryza glumipatula	0	0	0	0	0	SUPERFAMILY	SSF52058	NA	34	446	412	7.48e-40	0	0	0
jcf7180000139006	g101.t1	A0A0D9ZSW7	100	46	0	0	192	55	426	471	9.2e-18	98.2	Uncharacterized protein		consensus disorder prediction	Oryza glumipatula	protein glycosylation [GO:0006486]; regulation of transcription, DNA-templated [GO:0006355]; transcription, DNA-templated [GO:0006351]	nucleus [GO:0005634]	nucleus [GO:0005634]; DNA binding [GO:0003677]; transferase activity, transferring glycosyl groups [GO:0016757]; protein glycosylation [GO:0006486]; regulation of transcription, DNA-templated [GO:0006355]; transcription, DNA-templated [GO:0006351]	DNA binding [GO:0003677]; transferase activity, transferring glycosyl groups [GO:0016757]	GO:0003677; GO:0005634; GO:0006351; GO:0006355; GO:0006486; GO:0016757	MobiDBLite	mobidb-lite	consensus disorder prediction	1	63	62	-	0	0	0
jcf7180000139020	g115.t1	A0A0D9Y3Q2	76.4	674	134	12	1	1998	1	657	9.3e-280	971.5	Uncharacterized protein		Domain of unknown function (DUF4220)	Oryza glumipatula	0	integral component of membrane [GO:0016021]	integral component of membrane [GO:0016021]	0	GO:0016021	Pfam	PF13968	Domain of unknown function (DUF4220)	47	350	303	1.5e-62	IPR025315	Domain of unknown function DUF4220	0
jcf7180000139024	g119.t1	A0A0D9Z8N0	91.2	388	30	1	1	1152	1	388	1.9e-98	368.2	Uncharacterized protein		consensus disorder prediction	Oryza glumipatula	0	0	0	0	0	MobiDBLite	mobidb-lite	consensus disorder prediction	54	91	37	-	0	0	0
jcf7180000139065	g159.t1	A0A0E0AB86	92	150	7	1	99	548	1	145	3e-70	274.6	Uncharacterized protein		consensus disorder prediction	Oryza glumipatula	0	integral component of membrane [GO:0016021]	integral component of membrane [GO:0016021]	0	GO:0016021	MobiDBLite	mobidb-lite	consensus disorder prediction	98	167	69	-	0	0	0
jcf7180000139091	g176.t1	A0A0E0AIB1	89.7	242	10	1	1	726	170	396	2e-114	420.6	Uncharacterized protein		consensus disorder prediction	Oryza glumipatula	0	0	0	0	0	MobiDBLite	mobidb-lite	consensus disorder prediction	222	242	20	-	0	0	0
jcf7180000139171	g242.t1	A0A0E0BJX6	99.1	212	2	0	187	822	1031	1242	1.5e-115	424.9	Uncharacterized protein		Plant protein of unknown function	Oryza glumipatula	0	integral component of membrane [GO:0016021]	integral component of membrane [GO:0016021]	0	GO:0016021	Pfam	PF03140	Plant protein of unknown function	68	274	206	1.2e-49	IPR004158	Protein of unknown function DUF247, plant	0
jcf7180000139193	g260.t1	A0A0D9YBE7	97	334	10	0	64	1065	45	378	6.5e-158	565.8	Uncharacterized protein		NA	Oryza glumipatula	0	0	0	0	0	SUPERFAMILY	SSF52058	NA	45	396	351	1.5e-47	0	0	0
jcf7180000139269	g328.t1	A0A0D9YBD3	70.3	380	32	2	25	1098	383	703	2.4e-127	464.2	Uncharacterized protein		NA	Oryza glumipatula	0	integral component of membrane [GO:0016021]	integral component of membrane [GO:0016021]	0	GO:0016021	SUPERFAMILY	SSF52047	NA	86	361	275	2.51e-42	0	0	0
jcf7180000139290	g342.t1	A0A0E0AL79	83.3	72	12	0	1	216	1	72	2.8e-24	121.3	Uncharacterized protein		NA	Oryza glumipatula	0	0	0	0	0	#N/A	#N/A	#N/A	#N/A	#N/A	#N/A	#N/A	#N/A	#N/A	#N/A
jcf7180000139332	g373.t1	A0A0D9Y7T8	92.3	65	5	0	247	441	1	65	1.3e-26	128.3	Uncharacterized protein		NA	Oryza glumipatula	0	0	0	0	0	#N/A	#N/A	#N/A	#N/A	#N/A	#N/A	#N/A	#N/A	#N/A	#N/A
jcf7180000139356	g393.t1	A0A0E0A0V5	95.2	188	4	1	2	565	19	201	9.9e-53	215.3	Uncharacterized protein		NA	Oryza glumipatula	0	integral component of membrane [GO:0016021]	integral component of membrane [GO:0016021]; ATP binding [GO:0005524]; protein kinase activity [GO:0004672]	ATP binding [GO:0005524]; protein kinase activity [GO:0004672]	GO:0004672; GO:0005524; GO:0016021	Gene3D	G3DSA:3.80.10.10	NA	1	186	185	3.3e-38	IPR032675	Leucine-rich repeat domain superfamily	0
jcf7180000139575	g556.t1	A0A0D9ZKQ4	95.7	70	3	0	556	347	54	123	2.6e-29	137.5	Uncharacterized protein		consensus disorder prediction	Oryza glumipatula	0	0	0	0	0	MobiDBLite	mobidb-lite	consensus disorder prediction	88	185	97	-	0	0	0
jcf7180000139768	g681.t1	A0A0E0BM41	57.9	1033	382	11	1	2997	700	1713	1.5e-299	1037.7	Uncharacterized protein		NA	Oryza glumipatula	0	0	ADP binding [GO:0043531]	ADP binding [GO:0043531]	GO:0043531	SUPERFAMILY	SSF52058	NA	501	970	469	8.33e-33	0	0	0
jcf7180000139830	g722.t1	A0A0E0BK34	100	60	0	0	3	182	165	224	9.6e-26	124	Uncharacterized protein		NA	Oryza glumipatula	0	0	0	0	0	Gene3D	G3DSA:3.10.350.10	NA	5	60	55	1.2e-13	IPR036779	LysM domain superfamily	0
jcf7180000139967	g802.t1	A0A0E0B2I9	100	31	0	0	110	18	1	31	1.4e-06	59.7	Uncharacterized protein		consensus disorder prediction	Oryza glumipatula	0	0	0	0	0	MobiDBLite	mobidb-lite	consensus disorder prediction	1	39	38	-	0	0	Reactome: R-HSA-186797
jcf7180000139991	g821.t1	A0A0E0BEB1	97.9	142	3	0	3	428	413	554	7e-67	261.9	Uncharacterized protein		consensus disorder prediction	Oryza glumipatula	0	0	0	0	0	MobiDBLite	mobidb-lite	consensus disorder prediction	117	142	25	-	0	0	0
jcf7180000140003	g829.t1	A0A0E0BT88	94.6	56	3	0	1	168	1	56	1.2e-20	107.8	Uncharacterized protein		NA	Oryza glumipatula	0	0	0	0	0	#N/A	#N/A	#N/A	#N/A	#N/A	#N/A	#N/A	#N/A	#N/A	#N/A
jcf7180000140064	g863.t1	A0A0E0B388	96.7	90	3	0	101	370	1	90	1.4e-39	171	Uncharacterized protein		NA	Oryza glumipatula	0	0	0	0	0	#N/A	#N/A	#N/A	#N/A	#N/A	#N/A	#N/A	#N/A	#N/A	#N/A
jcf7180000140076	g872.t1	A0A0D9ZSW2	100	154	0	0	58	519	1	154	4.4e-71	276.2	Uncharacterized protein		NA	Oryza glumipatula	0	0	0	0	0	SUPERFAMILY	SSF54637	NA	15	162	147	6.31e-21	IPR029069	HotDog domain superfamily	Reactome: R-HSA-77289
jcf7180000140087	g882.t1	A0A0E0BJ79	83.1	267	12	3	236	967	1	257	2.7e-106	394	Uncharacterized protein		RX-CC_like	Oryza glumipatula	0	0	ADP binding [GO:0043531]	ADP binding [GO:0043531]	GO:0043531	CDD	cd14798	RX-CC_like	96	204	108	5.74e-11	IPR038005	Virus X resistance protein-like, coiled-coil domain	0
jcf7180000140092	g889.t1	A0A0E0ARH8	84.4	943	9	5	1	2442	1	934	0	1484.2	Uncharacterized protein		NA	Oryza glumipatula	0	0	ADP binding [GO:0043531]	ADP binding [GO:0043531]	GO:0043531	Gene3D	G3DSA:3.80.10.10	NA	397	781	384	1.9e-36	IPR032675	Leucine-rich repeat domain superfamily	0
jcf7180000140108	g899.t1	A0A0E0BKB5	72.1	752	174	9	112	2310	62	796	3.3e-163	584.3	Uncharacterized protein		NA	Oryza glumipatula	0	0	0	0	0	SUPERFAMILY	SSF52047	NA	284	710	426	1.88e-46	0	0	0
jcf7180000140241	g982.t1	A0A0E0ARE0	97.4	38	0	1	1	114	352	388	2.7e-15	89	Uncharacterized protein		consensus disorder prediction	Oryza glumipatula	cell redox homeostasis [GO:0045454]	cell [GO:0005623]	cell [GO:0005623]; electron transfer activity [GO:0009055]; protein disulfide oxidoreductase activity [GO:0015035]; cell redox homeostasis [GO:0045454]	electron transfer activity [GO:0009055]; protein disulfide oxidoreductase activity [GO:0015035]	GO:0005623; GO:0009055; GO:0015035; GO:0045454	MobiDBLite	mobidb-lite	consensus disorder prediction	1	47	46	-	0	0	0
jcf7180000140296	g1016.t1	A0A0E0BTZ3	99.5	182	1	0	3	548	369	550	7.8e-103	381.7	Uncharacterized protein		Calmodulin binding protein-like	Oryza glumipatula	response to stress [GO:0006950]	0	calmodulin binding [GO:0005516]; response to stress [GO:0006950]	calmodulin binding [GO:0005516]	GO:0005516; GO:0006950	Pfam	PF07887	Calmodulin binding protein-like	2	61	59	9.7e-11	IPR012416	CALMODULIN-BINDING PROTEIN60	0
jcf7180000140314	g1028.t1	A0A0E0B260	98.6	72	1	0	233	448	67	138	1.8e-28	134.4	Uncharacterized protein		consensus disorder prediction	Oryza glumipatula	cell surface receptor signaling pathway [GO:0007166]	0	ATP binding [GO:0005524]; protein kinase activity [GO:0004672]; signal transducer activity [GO:0004871]; cell surface receptor signaling pathway [GO:0007166]	ATP binding [GO:0005524]; protein kinase activity [GO:0004672]; signal transducer activity [GO:0004871]	GO:0004672; GO:0004871; GO:0005524; GO:0007166	MobiDBLite	mobidb-lite	consensus disorder prediction	105	140	35	-	0	0	0
jcf7180000140328	g1037.t1	A0A0D9YVC4	91.3	506	43	1	3	1520	879	1383	3.1e-282	979.2	Uncharacterized protein		Wall-associated receptor kinase galacturonan-binding	Oryza glumipatula	0	integral component of membrane [GO:0016021]	integral component of membrane [GO:0016021]; ATP binding [GO:0005524]; calcium ion binding [GO:0005509]; polysaccharide binding [GO:0030247]; protein kinase activity [GO:0004672]	ATP binding [GO:0005524]; calcium ion binding [GO:0005509]; polysaccharide binding [GO:0030247]; protein kinase activity [GO:0004672]	GO:0004672; GO:0005509; GO:0005524; GO:0016021; GO:0030247	Pfam	PF13947	Wall-associated receptor kinase galacturonan-binding	10	108	98	1.8e-18	IPR025287	Wall-associated receptor kinase, galacturonan-binding domain	0
jcf7180000140358	g1064.t1	A0A0E0B0M2	95.7	69	3	0	338	544	84	152	1e-33	152.1	Uncharacterized protein		consensus disorder prediction	Oryza glumipatula	0	0	0	0	0	MobiDBLite	mobidb-lite	consensus disorder prediction	1	42	41	-	0	0	0
jcf7180000140397	g1081.t1	A0A0D9Z8N3	100	64	0	0	26	217	57	120	1.7e-29	136.7	Uncharacterized protein		NA	Oryza glumipatula	translation [GO:0006412]	ribosome [GO:0005840]	ribosome [GO:0005840]; structural constituent of ribosome [GO:0003735]; translation [GO:0006412]	structural constituent of ribosome [GO:0003735]	GO:0003735; GO:0005840; GO:0006412	#N/A	#N/A	#N/A	#N/A	#N/A	#N/A	#N/A	#N/A	#N/A	#N/A
jcf7180000140446	g1102.t1	A0A0D9Y9N1	97.1	35	1	0	167	63	1784	1818	1.8e-10	73.2	Uncharacterized protein		NA	Oryza glumipatula	0	integral component of membrane [GO:0016021]	integral component of membrane [GO:0016021]; ATP binding [GO:0005524]; protein kinase activity [GO:0004672]	ATP binding [GO:0005524]; protein kinase activity [GO:0004672]	GO:0004672; GO:0005524; GO:0016021	#N/A	#N/A	#N/A	#N/A	#N/A	#N/A	#N/A	#N/A	#N/A	#N/A
jcf7180000140524	g1145.t1	A0A0D9Z9H5	99.4	542	3	0	1	1626	1	542	0	1090.5	Uncharacterized protein		Protein of unknown function (DUF1336)	Oryza glumipatula	0	0	0	0	0	Pfam	PF07059	Protein of unknown function (DUF1336)	285	526	241	1.8e-62	IPR009769	Protein ENHANCED DISEASE RESISTANCE 2, C-terminal	0
jcf7180000140529	g1150.t1	A0A0D9ZQP7	78.7	127	21	3	2	373	219	342	2.1e-43	183.7	Uncharacterized protein		Malectin domain	Oryza glumipatula	0	0	0	0	0	Pfam	PF11721	Malectin domain	38	123	85	4.3e-07	IPR021720	Malectin domain	0
jcf7180000140715	g1249.t1	A0A0E0BIY6	87.3	306	33	2	22	924	1	305	6.5e-141	509.2	Uncharacterized protein		NA	Oryza glumipatula	0	0	ADP binding [GO:0043531]	ADP binding [GO:0043531]	GO:0043531	Gene3D	G3DSA:3.40.50.300	NA	211	325	114	3.7e-15	0	0	0
jcf7180000140725	g1254.t1	A0A0D9YAU4	86.6	119	16	0	3	359	149	267	8e-48	198.4	Uncharacterized protein		NA	Oryza glumipatula	0	0	0	0	0	#N/A	#N/A	#N/A	#N/A	#N/A	#N/A	#N/A	#N/A	#N/A	#N/A
jcf7180000140762	g1272.t1	A0A0D9YNE0	96.7	212	4	1	1	636	307	515	4.8e-112	412.5	Uncharacterized protein		NA	Oryza glumipatula	0	0	heme binding [GO:0020037]; iron ion binding [GO:0005506]; monooxygenase activity [GO:0004497]; oxidoreductase activity, acting on paired donors, with incorporation or reduction of molecular oxygen [GO:0016705]	heme binding [GO:0020037]; iron ion binding [GO:0005506]; monooxygenase activity [GO:0004497]; oxidoreductase activity, acting on paired donors, with incorporation or reduction of molecular oxygen [GO:0016705]	GO:0004497; GO:0005506; GO:0016705; GO:0020037	SUPERFAMILY	SSF48264	NA	2	205	203	3.54e-69	IPR036396	Cytochrome P450 superfamily	0
jcf7180000140804	g1294.t1	A0A0E0ANF2	74.3	565	70	9	2	1618	82	597	2e-213	751.1	Uncharacterized protein		NA	Oryza glumipatula	0	integral component of membrane [GO:0016021]	integral component of membrane [GO:0016021]; O-methyltransferase activity [GO:0008171]; transmembrane transporter activity [GO:0022857]	O-methyltransferase activity [GO:0008171]; transmembrane transporter activity [GO:0022857]	GO:0008171; GO:0016021; GO:0022857	Gene3D	G3DSA:3.40.50.150	NA	300	540	240	1.4e-57	0	0	0
jcf7180000140909	g1343.t1	A0A0D9ZP26	95.3	43	2	0	644	516	21	63	1.5e-13	85.5	Uncharacterized protein		consensus disorder prediction	Oryza glumipatula	0	0	0	0	0	MobiDBLite	mobidb-lite	consensus disorder prediction	117	148	31	-	0	0	0
jcf7180000140960	g1368.t1	A0A0D9Y8H7	72.8	356	7	1	1	798	305	660	6.9e-130	472.2	Uncharacterized protein		Protein kinase domain profile.	Oryza glumipatula	0	integral component of membrane [GO:0016021]	integral component of membrane [GO:0016021]; ATP binding [GO:0005524]; polysaccharide binding [GO:0030247]; protein kinase activity [GO:0004672]	ATP binding [GO:0005524]; polysaccharide binding [GO:0030247]; protein kinase activity [GO:0004672]	GO:0004672; GO:0005524; GO:0016021; GO:0030247	ProSiteProfiles	PS50011	Protein kinase domain profile.	45	285	240	11.1	IPR000719	Protein kinase domain	0
jcf7180000141042	g1407.t1	A0A0D9Y3I9	58.8	97	40	0	26	316	33	129	4.3e-19	102.8	Uncharacterized protein		consensus disorder prediction	Oryza glumipatula	0	0	0	0	0	MobiDBLite	mobidb-lite	consensus disorder prediction	9	112	103	-	0	0	0
jcf7180000141169	g1463.t1	A0A0E0BHF1	79.1	43	9	0	1	129	139	181	2.8e-07	63.9	Uncharacterized protein		NA	Oryza glumipatula	0	0	0	0	0	#N/A	#N/A	#N/A	#N/A	#N/A	#N/A	#N/A	#N/A	#N/A	#N/A
jcf7180000141264	g1506.t1	A0A0D9YBD3	99.5	183	1	0	1	549	792	974	2.7e-86	327	Uncharacterized protein		NA	Oryza glumipatula	0	integral component of membrane [GO:0016021]	integral component of membrane [GO:0016021]	0	GO:0016021	Gene3D	G3DSA:3.80.10.10	NA	1	218	217	2.1e-52	IPR032675	Leucine-rich repeat domain superfamily	0
jcf7180000141337	g1547.t1	A0A0D9Y7T9	95.2	63	0	1	10	189	1	63	8e-23	114.4	Uncharacterized protein		NA	Oryza glumipatula	0	integral component of membrane [GO:0016021]	integral component of membrane [GO:0016021]	0	GO:0016021	#N/A	#N/A	#N/A	#N/A	#N/A	#N/A	#N/A	#N/A	#N/A	#N/A
jcf7180000141381	g1568.t1	A0A0E0ARW8	84.7	59	6	1	293	126	26	84	9.4e-12	79	Uncharacterized protein		consensus disorder prediction	Oryza glumipatula	0	0	0	0	0	MobiDBLite	mobidb-lite	consensus disorder prediction	1	49	48	-	0	0	0
jcf7180000141428	g1591.t1	A0A0E0AZA4	82.9	246	35	1	106	843	37	275	5.2e-112	412.9	Uncharacterized protein		NA	Oryza glumipatula	0	0	carbohydrate binding [GO:0030246]	carbohydrate binding [GO:0030246]	GO:0030246	PIRSF	PIRSF002690	NA	22	281	259	1.9e-49	IPR016363	Legume lectin	Reactome: R-HSA-196791|Reactome: R-HSA-8856825|Reactome: R-HSA-8856828|Reactome: R-HSA-975634
jcf7180000141445	g1602.t1	A0A0E0BG49	98.9	90	1	0	34	303	83	172	7e-45	188.3	Uncharacterized protein		NA	Oryza glumipatula	0	0	aspartic-type endopeptidase activity [GO:0004190]	aspartic-type endopeptidase activity [GO:0004190]	GO:0004190	Gene3D	G3DSA:2.40.70.10	NA	4	101	97	6.5e-05	IPR021109	Aspartic peptidase domain superfamily	0
jcf7180000141455	g1607.t1	A0A0E0AFK7	98	51	1	0	1	153	1	51	1.3e-18	100.1	Uncharacterized protein		NA	Oryza glumipatula	0	integral component of membrane [GO:0016021]	integral component of membrane [GO:0016021]	0	GO:0016021	Coils	Coil	NA	50	51	1	-	0	0	Reactome: R-HSA-611105
jcf7180000141554	g1667.t1	A0A0E0B306	82.4	85	15	0	278	24	1	85	8.5e-20	105.5	Uncharacterized protein		consensus disorder prediction	Oryza glumipatula	0	0	0	0	0	MobiDBLite	mobidb-lite	consensus disorder prediction	19	50	31	-	0	0	0
jcf7180000141565	g1671.t1	A0A0E0BTU8	98.4	63	1	0	1	189	741	803	1.6e-23	116.7	Uncharacterized protein		NA	Oryza glumipatula	0	integral component of membrane [GO:0016021]	integral component of membrane [GO:0016021]	0	GO:0016021	#N/A	#N/A	#N/A	#N/A	#N/A	#N/A	#N/A	#N/A	#N/A	#N/A
jcf7180000141650	g1704.t1	A0A0E0BIY6	99.5	189	1	0	3	569	2159	2347	5.6e-104	385.6	Uncharacterized protein		NA	Oryza glumipatula	0	0	ADP binding [GO:0043531]	ADP binding [GO:0043531]	GO:0043531	Gene3D	G3DSA:3.80.10.10	NA	1	189	188	3.6e-43	IPR032675	Leucine-rich repeat domain superfamily	0
jcf7180000141712	g1736.t1	A0A0E0BGZ8	99.5	187	1	0	2	562	230	416	1.4e-99	370.9	Uncharacterized protein		NA	Oryza glumipatula	0	0	ADP binding [GO:0043531]	ADP binding [GO:0043531]	GO:0043531	SUPERFAMILY	SSF52540	NA	1	187	186	1.53e-37	IPR027417	P-loop containing nucleoside triphosphate hydrolase	Reactome: R-HSA-196757
jcf7180000141724	g1743.t1	A0A0E0AIB3	99.1	108	1	0	2	325	85	192	1.9e-56	226.9	Uncharacterized protein		NA	Oryza glumipatula	0	0	0	0	0	#N/A	#N/A	#N/A	#N/A	#N/A	#N/A	#N/A	#N/A	#N/A	#N/A
jcf7180000141876	g1816.t1	A0A0D9ZR13	95.6	1384	31	1	134	4195	35	1418	0	2626.3	Uncharacterized protein		NA	Oryza glumipatula	0	0	ADP binding [GO:0043531]	ADP binding [GO:0043531]	GO:0043531	SUPERFAMILY	SSF52058	NA	576	1018	442	1.28e-24	0	0	0
jcf7180000141876	g1817.t1	A0A0D9ZR09	86.2	94	3	1	262	543	1	84	1.6e-36	161.4	Uncharacterized protein		consensus disorder prediction	Oryza glumipatula	0	0	0	0	0	MobiDBLite	mobidb-lite	consensus disorder prediction	1	43	42	-	0	0	0
jcf7180000141987	g1871.t1	A0A0E0BM41	96.1	331	6	1	2	994	358	681	3.7e-179	636.3	Uncharacterized protein		NA	Oryza glumipatula	0	0	ADP binding [GO:0043531]	ADP binding [GO:0043531]	GO:0043531	SUPERFAMILY	SSF52058	NA	18	308	290	4.42e-10	0	0	0
jcf7180000142152	g1939.t1	A0A0E0ASZ1	87	46	6	0	130	267	33	78	1.2e-11	77.8	Uncharacterized protein		consensus disorder prediction	Oryza glumipatula	0	0	0	0	0	MobiDBLite	mobidb-lite	consensus disorder prediction	1	92	91	-	0	0	0
jcf7180000142168	g1946.t1	A0A0E0BTV7	98	99	2	0	84	380	5	103	6.3e-51	208.8	Uncharacterized protein		consensus disorder prediction	Oryza glumipatula	0	0	0	0	0	MobiDBLite	mobidb-lite	consensus disorder prediction	82	126	44	-	0	0	0
jcf7180000142205	g1959.t1	A0A0D9Y3J1	100	70	0	0	3	212	114	183	2.1e-33	151.4	Uncharacterized protein		consensus disorder prediction	Oryza glumipatula	0	0	0	0	0	MobiDBLite	mobidb-lite	consensus disorder prediction	135	163	28	-	0	0	0
jcf7180000142294	g1996.t1	A0A0E0BLS3	56.1	396	121	7	1	1173	67	414	3e-83	317.8	Uncharacterized protein		NA	Oryza glumipatula	0	0	0	0	0	Gene3D	G3DSA:3.80.10.10	NA	209	390	181	1e-08	IPR032675	Leucine-rich repeat domain superfamily	0
jcf7180000142441	g2063.t1	A0A0E0ADF4	100	63	0	0	1	189	642	704	7.1e-27	127.9	Uncharacterized protein		NA	Oryza glumipatula	recognition of pollen [GO:0048544]	integral component of membrane [GO:0016021]	integral component of membrane [GO:0016021]; ATP binding [GO:0005524]; protein serine/threonine kinase activity [GO:0004674]; recognition of pollen [GO:0048544]	ATP binding [GO:0005524]; protein serine/threonine kinase activity [GO:0004674]	GO:0004674; GO:0005524; GO:0016021; GO:0048544	#N/A	#N/A	#N/A	#N/A	#N/A	#N/A	#N/A	#N/A	#N/A	#N/A
jcf7180000142578	g2124.t1	A0A0E0B395	97.4	77	2	0	1	231	1	77	5.2e-34	152.9	Uncharacterized protein		consensus disorder prediction	Oryza glumipatula	0	0	0	0	0	MobiDBLite	mobidb-lite	consensus disorder prediction	37	75	38	-	0	0	0
jcf7180000142579	g2126.t1	A0A0E0BTU8	95.1	488	18	1	151	1614	159	640	6.4e-262	911.8	Uncharacterized protein		NA	Oryza glumipatula	0	integral component of membrane [GO:0016021]	integral component of membrane [GO:0016021]	0	GO:0016021	Gene3D	G3DSA:1.25.10.10	NA	210	530	320	1.7e-07	IPR011989	Armadillo-like helical	0
jcf7180000142671	g2165.t1	A0A0E0AZ68	66.1	236	22	3	1	534	145	380	3.6e-68	266.5	Uncharacterized protein		NA	Oryza glumipatula	0	0	0	0	0	SUPERFAMILY	SSF50249	NA	38	116	78	3.94e-11	IPR012340	Nucleic acid-binding, OB-fold	0
jcf7180000142755	g2198.t1	A0A0E0B3D6	92.5	53	4	0	398	556	1	53	1.9e-19	104.8	Uncharacterized protein		consensus disorder prediction	Oryza glumipatula	0	0	0	0	0	MobiDBLite	mobidb-lite	consensus disorder prediction	111	186	75	-	0	0	0
jcf7180000142922	g2276.t1	A0A0E0BIY6	97.8	134	3	0	2	403	1908	2041	4.9e-70	272.3	Uncharacterized protein		NA	Oryza glumipatula	0	0	ADP binding [GO:0043531]	ADP binding [GO:0043531]	GO:0043531	Gene3D	G3DSA:1.20.1280.50	NA	44	94	50	4.1e-12	0	0	0
jcf7180000143206	g2373.t1	A0A0D9Z7C3	55.6	72	30	1	2	211	261	332	1.1e-09	70.9	Uncharacterized protein		NA	Oryza glumipatula	0	0	0	0	0	#N/A	#N/A	#N/A	#N/A	#N/A	#N/A	#N/A	#N/A	#N/A	#N/A
jcf7180000143207	g2374.t1	A0A0E0AB35	93.9	49	3	0	212	66	1	49	1.4e-15	90.5	Uncharacterized protein		consensus disorder prediction	Oryza glumipatula	0	0	0	0	0	MobiDBLite	mobidb-lite	consensus disorder prediction	1	39	38	-	0	0	0
jcf7180000143220	g2378.t1	A0A0E0BMD1	82.1	56	10	0	229	396	958	1013	5.8e-15	89.4	Uncharacterized protein		consensus disorder prediction	Oryza glumipatula	0	integral component of membrane [GO:0016021]	integral component of membrane [GO:0016021]; ATP binding [GO:0005524]; protein serine/threonine kinase activity [GO:0004674]	ATP binding [GO:0005524]; protein serine/threonine kinase activity [GO:0004674]	GO:0004674; GO:0005524; GO:0016021	MobiDBLite	mobidb-lite	consensus disorder prediction	33	77	44	-	0	0	0
jcf7180000143369	g2440.t1	A0A0D9Y2G1	53	166	65	4	3	491	149	304	1.7e-34	154.8	Uncharacterized protein		NA	Oryza glumipatula	0	0	ATP binding [GO:0005524]; protein kinase activity [GO:0004672]	ATP binding [GO:0005524]; protein kinase activity [GO:0004672]	GO:0004672; GO:0005524	#N/A	#N/A	#N/A	#N/A	#N/A	#N/A	#N/A	#N/A	#N/A	#N/A
jcf7180000143437	g2459.t1	A0A0E0B755	93.8	353	5	1	1	1008	1	353	8.1e-201	708.4	Uncharacterized protein		Wall-associated receptor kinase galacturonan-binding	Oryza glumipatula	0	0	calcium ion binding [GO:0005509]; polysaccharide binding [GO:0030247]	calcium ion binding [GO:0005509]; polysaccharide binding [GO:0030247]	GO:0005509; GO:0030247	Pfam	PF13947	Wall-associated receptor kinase galacturonan-binding	21	132	111	7.4e-21	IPR025287	Wall-associated receptor kinase, galacturonan-binding domain	0
jcf7180000143788	g2591.t1	A0A0D9Z064	40.2	102	55	2	254	553	34	131	5.6e-11	76.6	Uncharacterized protein		consensus disorder prediction	Oryza glumipatula	0	0	ADP binding [GO:0043531]	ADP binding [GO:0043531]	GO:0043531	MobiDBLite	mobidb-lite	consensus disorder prediction	117	191	74	-	0	0	0
jcf7180000143887	g2637.t1	A0A0E0B5H4	100	49	0	0	1	147	59	107	8.7e-17	94	Uncharacterized protein		NA	Oryza glumipatula	transcription, DNA-templated [GO:0006351]	nucleus [GO:0005634]	nucleus [GO:0005634]; DNA binding [GO:0003677]; DNA binding transcription factor activity [GO:0003700]; transcription, DNA-templated [GO:0006351]	DNA binding [GO:0003677]; DNA binding transcription factor activity [GO:0003700]	GO:0003677; GO:0003700; GO:0005634; GO:0006351	Gene3D	G3DSA:3.30.730.10	NA	25	49	24	3e-06	IPR036955	AP2/ERF domain superfamily	0
jcf7180000143984	g2682.t1	A0A0E0BIY6	98.8	84	1	0	1	252	1704	1787	5.1e-41	175.3	Uncharacterized protein		NA	Oryza glumipatula	0	0	ADP binding [GO:0043531]	ADP binding [GO:0043531]	GO:0043531	#N/A	#N/A	#N/A	#N/A	#N/A	#N/A	#N/A	#N/A	#N/A	#N/A
jcf7180000144074	g2728.t1	A0A0E0BK34	100	47	0	0	141	1	4	50	6.4e-16	91.7	Uncharacterized protein		consensus disorder prediction	Oryza glumipatula	0	0	0	0	0	MobiDBLite	mobidb-lite	consensus disorder prediction	1	46	45	-	0	0	0
jcf7180000144167	g2770.t1	A0A0E0BH52	97.4	77	2	0	92	322	1	77	3.1e-34	154.1	Uncharacterized protein		NA	Oryza glumipatula	0	0	0	0	0	#N/A	#N/A	#N/A	#N/A	#N/A	#N/A	#N/A	#N/A	#N/A	#N/A
jcf7180000144255	g2851.t1	A0A0D9ZA78	98.9	372	4	0	154	1269	1	372	4.2e-216	759.2	Uncharacterized protein		NA	Oryza glumipatula	0	0	0	0	0	SUPERFAMILY	SSF52047	NA	220	398	178	4.32e-11	0	0	0
jcf7180000144405	g2989.t1	A0A0E0BAG8	74.4	363	1	3	1	987	1	305	2.3e-137	497.3	Uncharacterized protein		consensus disorder prediction	Oryza glumipatula	exocytosis [GO:0006887]	exocyst [GO:0000145]	exocyst [GO:0000145]; exocytosis [GO:0006887]	0	GO:0000145; GO:0006887	MobiDBLite	mobidb-lite	consensus disorder prediction	1	43	42	-	0	0	0
jcf7180000144466	g3042.t1	A0A0D9ZZS4	88.1	59	7	0	178	2	23	81	1.7e-09	70.5	Uncharacterized protein		consensus disorder prediction	Oryza glumipatula	0	0	0	0	0	MobiDBLite	mobidb-lite	consensus disorder prediction	36	57	21	-	0	0	0
jcf7180000144474	g3047.t1	A0A0D9Y9U5	98.8	85	1	0	20	274	1	85	2.1e-42	180.3	Uncharacterized protein		NA	Oryza glumipatula	0	integral component of membrane [GO:0016021]	integral component of membrane [GO:0016021]	0	GO:0016021	#N/A	#N/A	#N/A	#N/A	#N/A	#N/A	#N/A	#N/A	#N/A	#N/A
jcf7180000144544	g3108.t1	A0A0D9Z875	100	47	0	0	307	447	401	447	8.1e-16	92.4	Uncharacterized protein		consensus disorder prediction	Oryza glumipatula	0	0	0	0	0	MobiDBLite	mobidb-lite	consensus disorder prediction	1	36	35	-	0	0	0
jcf7180000144656	g3188.t1	A0A0E0BQJ5	78.3	263	8	3	1	789	1	214	1.9e-105	391	Uncharacterized protein		NA	Oryza glumipatula	oxidation-reduction process [GO:0055114]	0	oxidation-reduction process [GO:0055114]	0	GO:0055114	SUPERFAMILY	SSF50129	NA	6	211	205	1.79e-27	IPR011032	GroES-like superfamily	0
jcf7180000144768	g3253.t1	A0A0E0BLM0	97.1	175	4	1	253	777	1	174	7.7e-86	325.9	Uncharacterized protein		NA	Oryza glumipatula	metabolic process [GO:0008152]	0	transferase activity, transferring hexosyl groups [GO:0016758]; metabolic process [GO:0008152]	transferase activity, transferring hexosyl groups [GO:0016758]	GO:0008152; GO:0016758	Gene3D	G3DSA:3.40.50.2000	NA	99	265	166	5.3e-30	0	0	0
jcf7180000144979	g3387.t1	A0A0D9Z7J9	94.1	34	2	0	166	267	76	109	1.9e-07	64.3	Uncharacterized protein		consensus disorder prediction	Oryza glumipatula	0	integral component of membrane [GO:0016021]	integral component of membrane [GO:0016021]	0	GO:0016021	MobiDBLite	mobidb-lite	consensus disorder prediction	1	56	55	-	0	0	0
jcf7180000145071	g3469.t1	A0A0E0ARW6	63.4	333	57	4	55	897	409	728	6e-92	346.3	Uncharacterized protein		NA	Oryza glumipatula	0	0	0	0	0	Gene3D	G3DSA:3.80.10.10	NA	108	262	154	1.9e-14	IPR032675	Leucine-rich repeat domain superfamily	0
jcf7180000145165	g3542.t1	A0A0D9Y3J1	98.1	54	1	0	3	164	18	71	8.1e-25	120.9	Uncharacterized protein		Protein of unknown function (DUF1668)	Oryza glumipatula	0	0	0	0	0	Pfam	PF07893	Protein of unknown function (DUF1668)	1	58	57	2e-10	IPR012871	Protein of unknown function DUF1677, Oryza sativa	0
jcf7180000145584	g3892.t1	A0A0E0BTB9	97.8	45	1	0	4	138	71	115	3.2e-16	92	Uncharacterized protein		NA	Oryza glumipatula	0	0	0	0	0	#N/A	#N/A	#N/A	#N/A	#N/A	#N/A	#N/A	#N/A	#N/A	#N/A
jcf7180000145602	g3909.t1	A0A0D9Y8H7	87.5	200	19	2	3	584	86	285	6.4e-95	355.5	Uncharacterized protein		Wall-associated receptor kinase galacturonan-binding	Oryza glumipatula	0	integral component of membrane [GO:0016021]	integral component of membrane [GO:0016021]; ATP binding [GO:0005524]; polysaccharide binding [GO:0030247]; protein kinase activity [GO:0004672]	ATP binding [GO:0005524]; polysaccharide binding [GO:0030247]; protein kinase activity [GO:0004672]	GO:0004672; GO:0005524; GO:0016021; GO:0030247	Pfam	PF13947	Wall-associated receptor kinase galacturonan-binding	10	78	68	7.8e-14	IPR025287	Wall-associated receptor kinase, galacturonan-binding domain	0
jcf7180000145682	g3979.t1	A0A0E0B1U9	46.5	71	35	3	2	208	145	214	1e-07	66.2	Uncharacterized protein		Malectin-like domain	Oryza glumipatula	0	integral component of membrane [GO:0016021]	integral component of membrane [GO:0016021]; ATP binding [GO:0005524]; protein kinase activity [GO:0004672]	ATP binding [GO:0005524]; protein kinase activity [GO:0004672]	GO:0004672; GO:0005524; GO:0016021	Pfam	PF12819	Malectin-like domain	1	58	57	7.2e-07	IPR024788	Malectin-like domain	0
jcf7180000145687	g3982.t1	A0A0E0BGW8	42	243	123	6	34	711	4	245	4.1e-36	160.6	Uncharacterized protein		NA	Oryza glumipatula	0	0	ADP binding [GO:0043531]	ADP binding [GO:0043531]	GO:0043531	Gene3D	G3DSA:3.40.50.300	NA	143	263	120	5.4e-15	0	0	0
jcf7180000145746	g4036.t1	A0A0E0AI62	91.3	46	4	0	340	203	35	80	1.9e-14	87.4	Uncharacterized protein		NA	Oryza glumipatula	0	0	0	0	0	#N/A	#N/A	#N/A	#N/A	#N/A	#N/A	#N/A	#N/A	#N/A	#N/A
jcf7180000145830	g4095.t1	A0A0E0BGN0	88	250	19	1	1	750	344	582	3.2e-126	459.9	Uncharacterized protein		Protein of unknown function, DUF594	Oryza glumipatula	0	integral component of membrane [GO:0016021]	integral component of membrane [GO:0016021]	0	GO:0016021	Pfam	PF04578	Protein of unknown function, DUF594	193	244	51	8.7e-23	IPR007658	Protein of unknown function DUF594	0
jcf7180000145877	g4132.t1	A0A0D9YJS5	100	51	0	0	1	153	914	964	1.5e-22	113.2	Uncharacterized protein		NA	Oryza glumipatula	0	0	aspartic-type endopeptidase activity [GO:0004190]	aspartic-type endopeptidase activity [GO:0004190]	GO:0004190	Gene3D	G3DSA:2.40.70.10	NA	1	48	47	3.4e-12	IPR021109	Aspartic peptidase domain superfamily	0
jcf7180000145882	g4136.t1	A0A0E0A0V5	100	83	0	0	1	249	1444	1526	9.8e-29	134.4	Uncharacterized protein		NA	Oryza glumipatula	0	integral component of membrane [GO:0016021]	integral component of membrane [GO:0016021]; ATP binding [GO:0005524]; protein kinase activity [GO:0004672]	ATP binding [GO:0005524]; protein kinase activity [GO:0004672]	GO:0004672; GO:0005524; GO:0016021	Gene3D	G3DSA:1.10.510.10	NA	1	81	80	8.3e-09	0	0	0
jcf7180000145916	g4156.t1	A0A0D9Y3S1	47.1	121	55	3	353	9	51	168	8.2e-10	73.2	Uncharacterized protein		consensus disorder prediction	Oryza glumipatula	0	0	0	0	0	MobiDBLite	mobidb-lite	consensus disorder prediction	45	156	111	-	0	0	0
jcf7180000146001	g4207.t1	A0A0E0BHN7	93.8	438	20	2	1	1314	1	431	2.1e-226	793.5	Uncharacterized protein		Plant protein of unknown function	Oryza glumipatula	0	integral component of membrane [GO:0016021]	integral component of membrane [GO:0016021]	0	GO:0016021	Pfam	PF03140	Plant protein of unknown function	29	424	395	2e-77	IPR004158	Protein of unknown function DUF247, plant	0
jcf7180000146092	g4260.t1	A0A0D9YTX7	75.7	115	27	1	2	343	175	289	1.2e-38	167.9	Uncharacterized protein		consensus disorder prediction	Oryza glumipatula	metabolic process [GO:0008152]	0	magnesium ion binding [GO:0000287]; terpene synthase activity [GO:0010333]; metabolic process [GO:0008152]	magnesium ion binding [GO:0000287]; terpene synthase activity [GO:0010333]	GO:0000287; GO:0008152; GO:0010333	MobiDBLite	mobidb-lite	consensus disorder prediction	1	75	74	-	0	0	KEGG: 00072+4.1.1.4|KEGG: 00640+4.1.1.4|MetaCyc: PWY-5451|MetaCyc: PWY-6588|MetaCyc: PWY-6876|MetaCyc: PWY-7466
jcf7180000146102	g4264.t1	A0A0E0BIY6	98.9	174	2	0	3	524	923	1096	2.2e-94	353.6	Uncharacterized protein		NA	Oryza glumipatula	0	0	ADP binding [GO:0043531]	ADP binding [GO:0043531]	GO:0043531	Coils	Coil	NA	27	47	20	-	0	0	0
jcf7180000146147	g4294.t1	A0A0E0AJW5	100	32	0	0	294	199	53	84	9.6e-10	71.6	Uncharacterized protein		NA	Oryza glumipatula	0	0	0	0	0	#N/A	#N/A	#N/A	#N/A	#N/A	#N/A	#N/A	#N/A	#N/A	#N/A
jcf7180000146299	g4381.t1	A0A0D9Y2E1	96.3	54	2	0	162	1	83	136	1.7e-21	109.8	Uncharacterized protein		consensus disorder prediction	Oryza glumipatula	0	integral component of membrane [GO:0016021]	integral component of membrane [GO:0016021]; ATP binding [GO:0005524]; protein kinase activity [GO:0004672]	ATP binding [GO:0005524]; protein kinase activity [GO:0004672]	GO:0004672; GO:0005524; GO:0016021	MobiDBLite	mobidb-lite	consensus disorder prediction	26	53	27	-	0	0	0
jcf7180000146332	g4404.t1	A0A0E0B975	78.6	42	9	0	7	132	75	116	1.1e-07	64.3	Uncharacterized protein		consensus disorder prediction	Oryza glumipatula	0	0	0	0	0	MobiDBLite	mobidb-lite	consensus disorder prediction	1	72	71	-	0	0	0
jcf7180000146415	g4449.t1	A0A0E0AP01	100	35	0	0	1	105	1	35	1.9e-10	72.4	Uncharacterized protein		NA	Oryza glumipatula	0	0	0	0	0	#N/A	#N/A	#N/A	#N/A	#N/A	#N/A	#N/A	#N/A	#N/A	#N/A
jcf7180000146528	g4512.t1	A0A0E0BQ66	72.2	72	16	1	121	336	1	68	3.2e-14	87	Uncharacterized protein		consensus disorder prediction	Oryza glumipatula	0	0	0	0	0	MobiDBLite	mobidb-lite	consensus disorder prediction	120	147	27	-	0	0	0
jcf7180000146762	g4655.t1	A0A0E0B828	78	59	10	1	305	129	6	61	5.8e-15	89	Uncharacterized protein		consensus disorder prediction	Oryza glumipatula	0	0	0	0	0	MobiDBLite	mobidb-lite	consensus disorder prediction	49	100	51	-	0	0	0
jcf7180000147060	g4831.t1	A0A0D9ZCF3	100	50	0	0	151	2	13	62	1.6e-18	99.8	Uncharacterized protein		consensus disorder prediction	Oryza glumipatula	ATP synthesis coupled electron transport [GO:0042773]	membrane [GO:0016020]	membrane [GO:0016020]; electron transfer activity [GO:0009055]; iron-sulfur cluster binding [GO:0051536]; NADH dehydrogenase (ubiquinone) activity [GO:0008137]; ATP synthesis coupled electron transport [GO:0042773]	electron transfer activity [GO:0009055]; iron-sulfur cluster binding [GO:0051536]; NADH dehydrogenase (ubiquinone) activity [GO:0008137]	GO:0008137; GO:0009055; GO:0016020; GO:0042773; GO:0051536	MobiDBLite	mobidb-lite	consensus disorder prediction	1	30	29	-	0	0	0
jcf7180000147124	g4864.t1	A0A0D9YJS6	96.8	93	3	0	2	280	319	411	2.1e-43	183.3	Uncharacterized protein		NA	Oryza glumipatula	0	0	aspartic-type endopeptidase activity [GO:0004190]	aspartic-type endopeptidase activity [GO:0004190]	GO:0004190	Gene3D	G3DSA:2.40.70.10	NA	1	92	91	4.2e-25	IPR021109	Aspartic peptidase domain superfamily	0
jcf7180000147260	g4950.t1	A0A0E0ASK9	93.9	82	5	0	25	270	40	121	7.1e-33	148.3	Uncharacterized protein		NA	Oryza glumipatula	0	0	0	0	0	#N/A	#N/A	#N/A	#N/A	#N/A	#N/A	#N/A	#N/A	#N/A	#N/A
jcf7180000147589	g5133.t1	A0A0D9Z875	83.3	180	22	5	3	539	209	381	9.3e-72	278.5	Uncharacterized protein		NA	Oryza glumipatula	0	0	0	0	0	#N/A	#N/A	#N/A	#N/A	#N/A	#N/A	#N/A	#N/A	#N/A	#N/A
jcf7180000147936	g5352.t1	A0A0D9Y9F0	98	148	3	0	1	444	1	148	6.4e-42	179.1	Uncharacterized protein		NA	Oryza glumipatula	0	0	0	0	0	#N/A	#N/A	#N/A	#N/A	#N/A	#N/A	#N/A	#N/A	#N/A	#N/A
jcf7180000148231	g5562.t1	A0A0E0BHR2	86.7	45	6	0	143	277	44	88	1.1e-12	82	Uncharacterized protein		NA	Oryza glumipatula	0	0	0	0	0	#N/A	#N/A	#N/A	#N/A	#N/A	#N/A	#N/A	#N/A	#N/A	#N/A
jcf7180000148289	g5613.t1	A0A0E0BTU0	98.1	689	13	0	1	2067	1	689	0	1298.1	Uncharacterized protein		NA	Oryza glumipatula	0	integral component of membrane [GO:0016021]	integral component of membrane [GO:0016021]	0	GO:0016021	Gene3D	G3DSA:1.25.10.10	NA	234	545	311	4.4e-14	IPR011989	Armadillo-like helical	0
jcf7180000148320	g5637.t1	A0A0D9ZJL3	96.9	32	1	0	2	97	492	523	7.3e-07	61.2	Uncharacterized protein		consensus disorder prediction	Oryza glumipatula	0	0	0	0	0	MobiDBLite	mobidb-lite	consensus disorder prediction	1	56	55	-	0	0	0
jcf7180000148597	g5886.t1	A0A0E0A994	84.6	434	10	2	58	1269	153	559	1.8e-195	690.6	Uncharacterized protein		NA	Oryza glumipatula	DNA catabolic process, endonucleolytic [GO:0000737]	chromosome [GO:0005694]	chromosome [GO:0005694]; DNA binding [GO:0003677]; DNA catabolic process, endonucleolytic [GO:0000737]	DNA binding [GO:0003677]	GO:0000737; GO:0003677; GO:0005694	SUPERFAMILY	SSF56726	NA	138	397	259	1.57e-33	IPR036078	Spo11/DNA topoisomerase VI subunit A superfamily	0
jcf7180000148643	g5927.t1	A0A0E0BNF9	90.4	73	7	0	227	9	1	73	4.6e-25	122.9	Uncharacterized protein		consensus disorder prediction	Oryza glumipatula	0	0	0	0	0	MobiDBLite	mobidb-lite	consensus disorder prediction	53	72	19	-	0	0	0
jcf7180000148653	g5935.t1	A0A0E0B8I5	89.2	37	4	0	111	1	98	134	1e-08	68.6	Uncharacterized protein		consensus disorder prediction	Oryza glumipatula	0	0	0	0	0	MobiDBLite	mobidb-lite	consensus disorder prediction	1	83	82	-	0	0	0
jcf7180000138899	g6.t1	A0A0E0F663	97.3	414	6	1	221	1462	1	409	6.6e-235	822	Uncharacterized protein		consensus disorder prediction	Oryza meridionalis	0	0	0	0	0	MobiDBLite	mobidb-lite	consensus disorder prediction	189	213	24	-	0	0	0
jcf7180000138910	g14.t1	A0A0E0F697	96.9	32	1	0	493	588	11	42	1.4e-08	69.3	Uncharacterized protein		NA	Oryza meridionalis	0	0	0	0	0	#N/A	#N/A	#N/A	#N/A	#N/A	#N/A	#N/A	#N/A	#N/A	#N/A
jcf7180000138910	g15.t1	A0A0E0F6A2	89.2	93	9	1	1	279	1	92	2.4e-35	157.1	Uncharacterized protein		consensus disorder prediction	Oryza meridionalis	0	0	0	0	0	MobiDBLite	mobidb-lite	consensus disorder prediction	41	84	43	-	0	0	0
jcf7180000138934	g37.t1	A0A0E0DVW4	98.3	119	2	0	1	357	136	254	8.8e-63	248.1	Uncharacterized protein		Phosphatidylinositol-specific phospholipase X-box domain profile.	Oryza meridionalis	0	0	0	0	0	ProSiteProfiles	PS50007	Phosphatidylinositol-specific phospholipase X-box domain profile.	93	112	19	8.57	0	0	0
jcf7180000138956	g55.t1	A0A0E0F6A3	91.5	329	15	2	574	1533	50	374	2.4e-165	590.9	Uncharacterized protein		consensus disorder prediction	Oryza meridionalis	0	0	0	0	0	MobiDBLite	mobidb-lite	consensus disorder prediction	129	180	51	-	0	0	0
jcf7180000138998	g88.t1	A0A0E0F8C2	100	149	0	0	1	447	122	270	2.5e-83	316.6	Uncharacterized protein		Protein of unknown function (DUF3615)	Oryza meridionalis	0	0	0	0	0	Pfam	PF12274	Protein of unknown function (DUF3615)	23	130	107	1.8e-14	IPR022059	Protein of unknown function DUF3615	0
jcf7180000139006	g99.t1	A0A0E0DKF1	99.5	197	1	0	61	651	995	1191	1.2e-105	391.3	Uncharacterized protein		NA	Oryza meridionalis	protein glycosylation [GO:0006486]; regulation of transcription, DNA-templated [GO:0006355]; transcription, DNA-templated [GO:0006351]	nucleus [GO:0005634]	nucleus [GO:0005634]; DNA binding [GO:0003677]; GTP binding [GO:0005525]; GTPase activity [GO:0003924]; transferase activity, transferring glycosyl groups [GO:0016757]; protein glycosylation [GO:0006486]; regulation of transcription, DNA-templated [GO:0006355]; transcription, DNA-templated [GO:0006351]	DNA binding [GO:0003677]; GTPase activity [GO:0003924]; GTP binding [GO:0005525]; transferase activity, transferring glycosyl groups [GO:0016757]	GO:0003677; GO:0003924; GO:0005525; GO:0005634; GO:0006351; GO:0006355; GO:0006486; GO:0016757	Gene3D	G3DSA:3.40.50.300	NA	15	217	202	5.9e-64	0	0	0
jcf7180000139022	g117.t1	A0A0E0F698	50.5	400	4	2	1	1200	1	206	1.2e-83	319.3	Uncharacterized protein		NA	Oryza meridionalis	0	0	0	0	0	#N/A	#N/A	#N/A	#N/A	#N/A	#N/A	#N/A	#N/A	#N/A	#N/A
jcf7180000139027	g122.t1	A0A0E0F7R0	88.5	867	91	2	1	2598	22	880	0	1397.9	Uncharacterized protein		Domain of unknown function (DUF4220)	Oryza meridionalis	0	integral component of membrane [GO:0016021]	integral component of membrane [GO:0016021]	0	GO:0016021	Pfam	PF13968	Domain of unknown function (DUF4220)	47	462	415	2.5e-57	IPR025315	Domain of unknown function DUF4220	0
jcf7180000139051	g147.t1	A0A0E0DEQ4	73.9	782	64	8	91	2436	18	659	1.5e-294	1020.8	Uncharacterized protein		SUF2	Oryza meridionalis	0	0	GTP binding [GO:0005525]; GTPase activity [GO:0003924]	GTPase activity [GO:0003924]; GTP binding [GO:0005525]	GO:0003924; GO:0005525	SFLD	SFLDG01181	SUF2	112	349	237	0	0	0	0
jcf7180000139157	g230.t1	A0A0E0EHF6	86.9	390	7	2	1	1095	104	474	8.5e-189	668.3	Uncharacterized protein		NA	Oryza meridionalis	0	integral component of membrane [GO:0016021]	integral component of membrane [GO:0016021]	0	GO:0016021	#N/A	#N/A	#N/A	#N/A	#N/A	#N/A	#N/A	#N/A	#N/A	#N/A
jcf7180000139176	g247.t1	A0A0E0E053	44.9	245	22	5	1	726	12	146	9.2e-35	156	Uncharacterized protein		consensus disorder prediction	Oryza meridionalis	0	0	0	0	0	MobiDBLite	mobidb-lite	consensus disorder prediction	1	22	21	-	0	0	0
jcf7180000139183	g253.t1	A0A0E0F6X2	78.8	580	10	2	1	1692	1	483	2.3e-239	837	Uncharacterized protein		NA	Oryza meridionalis	0	0	nucleic acid binding [GO:0003676]	nucleic acid binding [GO:0003676]	GO:0003676	SUPERFAMILY	SSF48452	NA	100	300	200	7.01e-06	IPR011990	Tetratricopeptide-like helical domain superfamily	0
jcf7180000139256	g315.t1	A0A0E0C262	97.1	208	6	0	2	625	144	351	3e-111	409.8	Uncharacterized protein		NA	Oryza meridionalis	0	0	zinc ion binding [GO:0008270]	zinc ion binding [GO:0008270]	GO:0008270	Gene3D	G3DSA:1.25.40.10	NA	1	142	141	3.9e-25	IPR011990	Tetratricopeptide-like helical domain superfamily	0
jcf7180000139274	g331.t1	A0A0E0EJE5	54.2	72	25	3	73	285	17	81	5e-11	75.9	Uncharacterized protein		NA	Oryza meridionalis	0	0	0	0	0	#N/A	#N/A	#N/A	#N/A	#N/A	#N/A	#N/A	#N/A	#N/A	#N/A
jcf7180000139365	g399.t1	A0A0E0DVW4	96	101	4	0	1	303	10	110	1.4e-47	198	Uncharacterized protein		NA	Oryza meridionalis	0	0	0	0	0	#N/A	#N/A	#N/A	#N/A	#N/A	#N/A	#N/A	#N/A	#N/A	#N/A
jcf7180000139399	g427.t1	A0A0E0E855	78.8	85	18	0	42	296	1	85	7.4e-27	128.6	Uncharacterized protein		consensus disorder prediction	Oryza meridionalis	0	0	0	0	0	MobiDBLite	mobidb-lite	consensus disorder prediction	29	77	48	-	0	0	0
jcf7180000139640	g595.t1	A0A0E0DBN5	98.5	65	1	0	198	4	1	65	2.8e-28	132.9	Uncharacterized protein		NA	Oryza meridionalis	0	0	0	0	0	#N/A	#N/A	#N/A	#N/A	#N/A	#N/A	#N/A	#N/A	#N/A	#N/A
jcf7180000139749	g668.t1	A0A0E0EHU8	100	56	0	0	1	168	1	56	7.1e-23	114.4	Uncharacterized protein		consensus disorder prediction	Oryza meridionalis	0	0	0	0	0	MobiDBLite	mobidb-lite	consensus disorder prediction	1	35	34	-	0	0	0
jcf7180000140089	g885.t1	A0A0E0EIY3	87.9	247	24	1	364	1104	1	241	2.1e-115	424.5	Uncharacterized protein		NA	Oryza meridionalis	0	0	ADP binding [GO:0043531]	ADP binding [GO:0043531]	GO:0043531	SUPERFAMILY	SSF52540	NA	288	367	79	8.45e-06	IPR027417	P-loop containing nucleoside triphosphate hydrolase	0
jcf7180000140100	g894.t1	A0A0E0EVD2	55.6	81	25	3	360	136	543	618	1.7e-11	78.2	Uncharacterized protein		consensus disorder prediction	Oryza meridionalis	0	0	0	0	0	MobiDBLite	mobidb-lite	consensus disorder prediction	1	42	41	-	0	0	0
jcf7180000140133	g916.t1	A0A0E0E7W6	94.4	249	11	1	199	936	247	495	1.3e-129	471.5	Uncharacterized protein		consensus disorder prediction	Oryza meridionalis	0	0	cysteine-type peptidase activity [GO:0008234]	cysteine-type peptidase activity [GO:0008234]	GO:0008234	MobiDBLite	mobidb-lite	consensus disorder prediction	1	30	29	-	0	0	0
jcf7180000140146	g925.t1	A0A0E0F7H9	79.5	347	23	3	184	1080	1	347	2.6e-145	523.9	Uncharacterized protein		NA	Oryza meridionalis	0	0	0	0	0	Gene3D	G3DSA:3.80.10.10	NA	171	368	197	5.5e-07	IPR032675	Leucine-rich repeat domain superfamily	0
jcf7180000140184	g949.t1	A0A0E0EHV0	98.9	265	3	0	2	796	12	276	4.4e-126	459.5	Uncharacterized protein		consensus disorder prediction	Oryza meridionalis	0	0	0	0	0	MobiDBLite	mobidb-lite	consensus disorder prediction	95	140	45	-	0	0	0
jcf7180000140234	g978.t1	A0A0E0F6S8	100	82	0	0	654	899	314	395	2.6e-37	165.2	Uncharacterized protein		NA	Oryza meridionalis	0	integral component of membrane [GO:0016021]	integral component of membrane [GO:0016021]; ATP binding [GO:0005524]; protein kinase activity [GO:0004672]	ATP binding [GO:0005524]; protein kinase activity [GO:0004672]	GO:0004672; GO:0005524; GO:0016021	SUPERFAMILY	SSF52058	NA	2	397	395	2.45e-53	0	0	0
jcf7180000140253	g990.t1	A0A0E0F880	80	215	23	1	1	645	1	195	1.3e-92	348.2	Uncharacterized protein		NA	Oryza meridionalis	0	0	0	0	0	#N/A	#N/A	#N/A	#N/A	#N/A	#N/A	#N/A	#N/A	#N/A	#N/A
jcf7180000140279	g1009.t1	A0A0E0C8J4	100	29	0	0	211	297	1	29	4.5e-08	66.6	Uncharacterized protein		consensus disorder prediction	Oryza meridionalis	0	0	0	0	0	MobiDBLite	mobidb-lite	consensus disorder prediction	1	40	39	-	0	0	0
jcf7180000140309	g1026.t1	A0A0E0E8Y7	84.5	71	11	0	218	430	231	301	7.1e-27	129	Uncharacterized protein		Leucine rich repeat N-terminal domain	Oryza meridionalis	0	0	0	0	0	Pfam	PF08263	Leucine rich repeat N-terminal domain	116	141	25	6.1e-06	IPR013210	Leucine-rich repeat-containing N-terminal, plant-type	0
jcf7180000140310	g1027.t1	A0A0E0EIY3	100	168	0	0	1	504	458	625	1.2e-92	348.2	Uncharacterized protein		NA	Oryza meridionalis	0	0	ADP binding [GO:0043531]	ADP binding [GO:0043531]	GO:0043531	Gene3D	G3DSA:3.80.10.10	NA	66	233	167	6.8e-18	IPR032675	Leucine-rich repeat domain superfamily	0
jcf7180000140378	g1072.t1	A0A0E0F8C2	100	42	0	0	1	126	24	65	1.5e-14	86.7	Uncharacterized protein		NA	Oryza meridionalis	0	0	0	0	0	Coils	Coil	NA	6	26	20	-	0	0	0
jcf7180000140456	g1108.t1	A0A0E0F9J7	100	55	0	0	1	165	18	72	5.5e-28	131.3	Uncharacterized protein		NA	Oryza meridionalis	0	0	0	0	0	#N/A	#N/A	#N/A	#N/A	#N/A	#N/A	#N/A	#N/A	#N/A	#N/A
jcf7180000140493	g1123.t1	A0A0E0EV97	97.8	89	2	0	396	130	72	160	2e-39	170.6	Uncharacterized protein		NA	Oryza meridionalis	0	0	0	0	0	#N/A	#N/A	#N/A	#N/A	#N/A	#N/A	#N/A	#N/A	#N/A	#N/A
jcf7180000140573	g1174.t1	A0A0E0ER51	76.3	38	9	0	331	444	389	426	7.1e-07	62.8	Uncharacterized protein		NA	Oryza meridionalis	0	0	ATP binding [GO:0005524]; protein kinase activity [GO:0004672]	ATP binding [GO:0005524]; protein kinase activity [GO:0004672]	GO:0004672; GO:0005524	#N/A	#N/A	#N/A	#N/A	#N/A	#N/A	#N/A	#N/A	#N/A	#N/A
jcf7180000140701	g1240.t1	A0A0E0DAD8	63.2	125	41	4	1	372	165	285	1.9e-31	144.1	Uncharacterized protein		NA	Oryza meridionalis	0	integral component of membrane [GO:0016021]	integral component of membrane [GO:0016021]; ATP binding [GO:0005524]; carbohydrate binding [GO:0030246]; protein kinase activity [GO:0004672]	ATP binding [GO:0005524]; carbohydrate binding [GO:0030246]; protein kinase activity [GO:0004672]	GO:0004672; GO:0005524; GO:0016021; GO:0030246	Gene3D	G3DSA:2.60.120.200	NA	1	124	123	8.4e-29	0	0	0
jcf7180000140752	g1268.t1	A0A0E0C7L7	100	100	0	0	1	300	228	327	2.2e-49	203.4	Uncharacterized protein		consensus disorder prediction	Oryza meridionalis	0	0	nucleic acid binding [GO:0003676]	nucleic acid binding [GO:0003676]	GO:0003676	MobiDBLite	mobidb-lite	consensus disorder prediction	1	90	89	-	0	0	0
jcf7180000140768	g1275.t1	A0A0E0DQP1	97.9	94	2	0	541	260	44	137	1.5e-45	191.4	Uncharacterized protein		consensus disorder prediction	Oryza meridionalis	0	0	0	0	0	MobiDBLite	mobidb-lite	consensus disorder prediction	146	180	34	-	0	0	0
jcf7180000140999	g1387.t1	A0A0E0ECE6	98.5	68	1	0	206	3	1	68	4.2e-21	109	Uncharacterized protein		NA	Oryza meridionalis	0	integral component of membrane [GO:0016021]	integral component of membrane [GO:0016021]	0	GO:0016021	#N/A	#N/A	#N/A	#N/A	#N/A	#N/A	#N/A	#N/A	#N/A	#N/A
jcf7180000141027	g1399.t1	A0A0E0DXP6	95.3	43	2	0	3	131	100	142	7.4e-15	88.2	Uncharacterized protein		NA	Oryza meridionalis	0	0	carbohydrate binding [GO:0030246]	carbohydrate binding [GO:0030246]	GO:0030246	#N/A	#N/A	#N/A	#N/A	#N/A	#N/A	#N/A	#N/A	#N/A	#N/A
jcf7180000141036	g1402.t1	A0A0E0DVW8	95.5	67	3	0	202	2	56	122	1.1e-27	130.6	Uncharacterized protein		consensus disorder prediction	Oryza meridionalis	0	0	0	0	0	MobiDBLite	mobidb-lite	consensus disorder prediction	1	34	33	-	0	0	0
jcf7180000141366	g1564.t1	A0A0E0F6Y2	100	30	0	0	138	49	367	396	1.6e-08	67	Uncharacterized protein		NA	Oryza meridionalis	0	0	0	0	0	#N/A	#N/A	#N/A	#N/A	#N/A	#N/A	#N/A	#N/A	#N/A	#N/A
jcf7180000141508	g1640.t1	A0A0E0DXP6	100	46	0	0	1	138	4	49	1.5e-18	99.8	Uncharacterized protein		NA	Oryza meridionalis	0	0	carbohydrate binding [GO:0030246]	carbohydrate binding [GO:0030246]	GO:0030246	Gene3D	G3DSA:2.100.10.30	NA	1	46	45	1.8e-07	IPR036404	Jacalin-like lectin domain superfamily	0
jcf7180000141518	g1646.t1	A0A0E0BWR9	96.3	323	8	1	370	1326	75	397	2e-165	590.9	Uncharacterized protein		NA	Oryza meridionalis	0	0	0	0	0	Coils	Coil	NA	202	222	20	-	0	0	0
jcf7180000141699	g1730.t1	A0A0E0FCJ7	65.1	372	73	1	1	945	1	372	2.7e-121	444.1	Uncharacterized protein		Plant protein of unknown function	Oryza meridionalis	0	integral component of membrane [GO:0016021]	integral component of membrane [GO:0016021]	0	GO:0016021	Pfam	PF03140	Plant protein of unknown function	144	315	171	6.7e-23	IPR004158	Protein of unknown function DUF247, plant	0
jcf7180000141703	g1731.t1	A0A0E0DA84	94.8	287	4	2	7	864	165	441	3.2e-151	543.1	Uncharacterized protein		NA	Oryza meridionalis	0	integral component of membrane [GO:0016021]	integral component of membrane [GO:0016021]	0	GO:0016021	Gene3D	G3DSA:2.100.10.30	NA	96	285	189	4.3e-38	IPR036404	Jacalin-like lectin domain superfamily	0
jcf7180000141926	g1839.t1	A0A0E0F160	54.8	403	1	2	1	693	403	796	2.6e-101	377.1	Uncharacterized protein		NA	Oryza meridionalis	0	integral component of membrane [GO:0016021]	integral component of membrane [GO:0016021]; ATP binding [GO:0005524]; ATPase activity [GO:0016887]	ATPase activity [GO:0016887]; ATP binding [GO:0005524]	GO:0005524; GO:0016021; GO:0016887	Coils	Coil	NA	36	45	9	-	0	0	0
jcf7180000142042	g1892.t1	A0A0E0ECF2	100	64	0	0	192	1	1	64	4.2e-27	130.2	Uncharacterized protein		consensus disorder prediction	Oryza meridionalis	0	integral component of membrane [GO:0016021]	integral component of membrane [GO:0016021]	0	GO:0016021	MobiDBLite	mobidb-lite	consensus disorder prediction	1	37	36	-	0	0	0
jcf7180000142134	g1934.t1	A0A0E0ER99	74.4	203	28	2	1	537	450	652	1.4e-75	291.2	Uncharacterized protein		NA	Oryza meridionalis	0	integral component of membrane [GO:0016021]	integral component of membrane [GO:0016021]; ATP binding [GO:0005524]; protein kinase activity [GO:0004672]	ATP binding [GO:0005524]; protein kinase activity [GO:0004672]	GO:0004672; GO:0005524; GO:0016021	Gene3D	G3DSA:3.30.200.20	NA	111	177	66	1.1e-17	0	0	0
jcf7180000142158	g1941.t1	A0A0E0EWP1	75.2	113	28	0	104	442	371	483	2e-41	177.6	Uncharacterized protein		consensus disorder prediction	Oryza meridionalis	DNA integration [GO:0015074]	0	nucleic acid binding [GO:0003676]; RNA-DNA hybrid ribonuclease activity [GO:0004523]; DNA integration [GO:0015074]	nucleic acid binding [GO:0003676]; RNA-DNA hybrid ribonuclease activity [GO:0004523]	GO:0003676; GO:0004523; GO:0015074	MobiDBLite	mobidb-lite	consensus disorder prediction	1	66	65	-	0	0	0
jcf7180000142245	g1977.t1	A0A0E0DAH7	67.7	127	39	1	4	384	134	258	1.8e-37	164.1	Uncharacterized protein		NA	Oryza meridionalis	0	integral component of membrane [GO:0016021]	integral component of membrane [GO:0016021]	0	GO:0016021	#N/A	#N/A	#N/A	#N/A	#N/A	#N/A	#N/A	#N/A	#N/A	#N/A
jcf7180000142247	g1978.t1	A0A0E0F6X2	98.9	89	1	0	1	267	550	638	8.9e-44	184.5	Uncharacterized protein		NA	Oryza meridionalis	0	0	nucleic acid binding [GO:0003676]	nucleic acid binding [GO:0003676]	GO:0003676	#N/A	#N/A	#N/A	#N/A	#N/A	#N/A	#N/A	#N/A	#N/A	#N/A
jcf7180000142410	g2049.t1	A0A0E0EFV5	93.8	32	2	0	339	244	28	59	1e-07	65.1	Uncharacterized protein		NA	Oryza meridionalis	0	0	0	0	0	#N/A	#N/A	#N/A	#N/A	#N/A	#N/A	#N/A	#N/A	#N/A	#N/A
jcf7180000142539	g2111.t1	A0A0E0D0T4	62.7	118	35	2	306	659	135	243	1.5e-31	145.2	Uncharacterized protein		FAR1 DNA-binding domain	Oryza meridionalis	regulation of transcription, DNA-templated [GO:0006355]	0	regulation of transcription, DNA-templated [GO:0006355]	0	GO:0006355	Pfam	PF03101	FAR1 DNA-binding domain	149	218	69	3.9e-06	IPR004330	FAR1 DNA binding domain	0
jcf7180000142719	g2183.t1	A0A0E0CZI5	45.8	142	76	1	3	425	347	488	6.2e-23	115.9	Uncharacterized protein		NA	Oryza meridionalis	0	0	0	0	0	Gene3D	G3DSA:2.40.70.10	NA	1	56	55	2.6e-05	IPR021109	Aspartic peptidase domain superfamily	0
jcf7180000143325	g2424.t1	A0A0E0EER7	84.6	52	8	0	1	156	209	260	5.9e-17	94.7	Uncharacterized protein		Gnk2-homologous domain profile.	Oryza meridionalis	0	integral component of membrane [GO:0016021]	integral component of membrane [GO:0016021]; ATP binding [GO:0005524]; protein kinase activity [GO:0004672]	ATP binding [GO:0005524]; protein kinase activity [GO:0004672]	GO:0004672; GO:0005524; GO:0016021	ProSiteProfiles	PS51473	Gnk2-homologous domain profile.	1	38	37	8.948	IPR002902	Gnk2-homologous domain	0
jcf7180000143597	g2528.t1	A0A0E0F6T0	100	63	0	0	1	189	913	975	4.8e-28	131.7	Uncharacterized protein		NA	Oryza meridionalis	0	integral component of membrane [GO:0016021]	integral component of membrane [GO:0016021]; ATP binding [GO:0005524]; protein serine/threonine kinase activity [GO:0004674]	ATP binding [GO:0005524]; protein serine/threonine kinase activity [GO:0004674]	GO:0004674; GO:0005524; GO:0016021	#N/A	#N/A	#N/A	#N/A	#N/A	#N/A	#N/A	#N/A	#N/A	#N/A
jcf7180000144040	g2717.t1	A0A0E0EAB5	100	42	0	0	174	49	71	112	1.6e-14	86.7	Uncharacterized protein		consensus disorder prediction	Oryza meridionalis	0	0	0	0	0	MobiDBLite	mobidb-lite	consensus disorder prediction	1	58	57	-	0	0	0
jcf7180000144149	g2753.t1	A0A0E0F7L7	99.2	262	2	0	1	786	1	262	4.7e-141	509.2	Uncharacterized protein		NA	Oryza meridionalis	0	0	ADP binding [GO:0043531]	ADP binding [GO:0043531]	GO:0043531	Gene3D	G3DSA:3.40.50.300	NA	155	262	107	1.4e-14	0	0	0
jcf7180000144172	g2775.t1	A0A0E0DVR9	91.6	891	55	3	22	2634	135	1025	0	1527.3	Uncharacterized protein		NA	Oryza meridionalis	0	0	ADP binding [GO:0043531]	ADP binding [GO:0043531]	GO:0043531	SUPERFAMILY	SSF52058	NA	472	818	346	5.44e-32	0	0	0
jcf7180000144296	g2900.t1	A0A0E0F6L7	99	789	8	0	1	2367	1	789	0	1094	Uncharacterized protein		NA	Oryza meridionalis	0	integral component of membrane [GO:0016021]	integral component of membrane [GO:0016021]	0	GO:0016021	SUPERFAMILY	SSF52047	NA	117	452	335	4.79e-47	0	0	0
jcf7180000144409	g2993.t1	A0A0E0EJM3	83.9	466	49	2	244	1641	1	440	3.4e-210	740	Uncharacterized protein		Domain of unknown function (DUF4220)	Oryza meridionalis	0	integral component of membrane [GO:0016021]	integral component of membrane [GO:0016021]	0	GO:0016021	Pfam	PF13968	Domain of unknown function (DUF4220)	264	529	265	3.4e-43	IPR025315	Domain of unknown function DUF4220	0
jcf7180000144439	g3023.t1	A0A0E0FAZ3	97.9	95	2	0	25	309	792	886	3.1e-48	199.5	Uncharacterized protein		consensus disorder prediction	Oryza meridionalis	recognition of pollen [GO:0048544]	integral component of membrane [GO:0016021]	integral component of membrane [GO:0016021]; ATP binding [GO:0005524]; protein serine/threonine kinase activity [GO:0004674]; recognition of pollen [GO:0048544]	ATP binding [GO:0005524]; protein serine/threonine kinase activity [GO:0004674]	GO:0004674; GO:0005524; GO:0016021; GO:0048544	MobiDBLite	mobidb-lite	consensus disorder prediction	75	103	28	-	0	0	0
jcf7180000144451	g3033.t1	A0A0E0C1J0	79.5	346	53	5	148	1131	1	346	1.5e-127	464.9	Uncharacterized protein		NA	Oryza meridionalis	0	integral component of membrane [GO:0016021]	integral component of membrane [GO:0016021]	0	GO:0016021	#N/A	#N/A	#N/A	#N/A	#N/A	#N/A	#N/A	#N/A	#N/A	#N/A
jcf7180000144466	g3043.t1	A0A0E0E2L0	71.2	153	37	3	3	458	560	706	3.4e-46	193.4	Uncharacterized protein		consensus disorder prediction	Oryza meridionalis	0	0	zinc ion binding [GO:0008270]	zinc ion binding [GO:0008270]	GO:0008270	MobiDBLite	mobidb-lite	consensus disorder prediction	50	155	105	-	0	0	0
jcf7180000144485	g3059.t1	A0A0E0F6C3	97.1	245	7	0	1	735	180	424	5.2e-134	485.7	Uncharacterized protein		Plant protein of unknown function	Oryza meridionalis	0	integral component of membrane [GO:0016021]	integral component of membrane [GO:0016021]	0	GO:0016021	Pfam	PF03140	Plant protein of unknown function	29	219	190	1.4e-54	IPR004158	Protein of unknown function DUF247, plant	0
jcf7180000144697	g3210.t1	A0A0E0F0X1	72.4	87	13	3	1	228	175	261	1.2e-23	117.5	Uncharacterized protein		NA	Oryza meridionalis	0	extracellular matrix [GO:0031012]	extracellular matrix [GO:0031012]; metalloendopeptidase activity [GO:0004222]; zinc ion binding [GO:0008270]	metalloendopeptidase activity [GO:0004222]; zinc ion binding [GO:0008270]	GO:0004222; GO:0008270; GO:0031012	Gene3D	G3DSA:3.40.390.10	NA	1	44	43	1.9e-10	IPR024079	Metallopeptidase, catalytic domain superfamily	0
jcf7180000144808	g3273.t1	A0A0E0DC46	85	467	11	3	1	1251	1	458	1.7e-230	807	Uncharacterized protein		Wall-associated receptor kinase galacturonan-binding	Oryza meridionalis	0	integral component of membrane [GO:0016021]	integral component of membrane [GO:0016021]; ATP binding [GO:0005524]; calcium ion binding [GO:0005509]; polysaccharide binding [GO:0030247]; protein kinase activity [GO:0004672]	ATP binding [GO:0005524]; calcium ion binding [GO:0005509]; polysaccharide binding [GO:0030247]; protein kinase activity [GO:0004672]	GO:0004672; GO:0005509; GO:0005524; GO:0016021; GO:0030247	Pfam	PF13947	Wall-associated receptor kinase galacturonan-binding	38	119	81	2.3e-14	IPR025287	Wall-associated receptor kinase, galacturonan-binding domain	0
jcf7180000144867	g3309.t1	A0A0E0F3L5	87.8	98	12	0	1	294	1	98	6e-37	162.9	Uncharacterized protein		Rx N-terminal domain	Oryza meridionalis	0	0	ADP binding [GO:0043531]	ADP binding [GO:0043531]	GO:0043531	Pfam	PF18052	Rx N-terminal domain	12	94	82	6.6e-13	IPR041118	Rx, N-terminal	0
jcf7180000144889	g3323.t1	A0A0E0FDA1	82	89	13	2	7	273	8	93	7.1e-26	127.1	Uncharacterized protein		consensus disorder prediction	Oryza meridionalis	0	0	0	0	0	MobiDBLite	mobidb-lite	consensus disorder prediction	311	375	64	-	0	0	0
jcf7180000144978	g3385.t1	A0A0E0FCA9	86.1	1031	93	3	187	3159	1	1021	1.1e-257	898.7	Uncharacterized protein		NA	Oryza meridionalis	0	integral component of membrane [GO:0016021]	integral component of membrane [GO:0016021]; ATP binding [GO:0005524]; protein serine/threonine kinase activity [GO:0004674]	ATP binding [GO:0005524]; protein serine/threonine kinase activity [GO:0004674]	GO:0004674; GO:0005524; GO:0016021	SUPERFAMILY	SSF56112	NA	717	1040	323	2.56e-70	IPR011009	Protein kinase-like domain superfamily	0
jcf7180000144985	g3391.t1	A0A0E0F5C6	85.6	111	16	0	1	333	1	111	2.8e-49	203.4	Uncharacterized protein		NA	Oryza meridionalis	0	0	0	0	0	#N/A	#N/A	#N/A	#N/A	#N/A	#N/A	#N/A	#N/A	#N/A	#N/A
jcf7180000145003	g3407.t1	A0A0E0F159	96.6	116	4	0	39	386	42	157	1.3e-57	231.5	Uncharacterized protein		consensus disorder prediction	Oryza meridionalis	0	0	0	0	0	MobiDBLite	mobidb-lite	consensus disorder prediction	1	47	46	-	0	0	0
jcf7180000145051	g3453.t1	A0A0E0DD85	94.4	36	2	0	181	74	102	137	1.4e-08	67.4	Uncharacterized protein		consensus disorder prediction	Oryza meridionalis	0	0	DNA binding [GO:0003677]	DNA binding [GO:0003677]	GO:0003677	MobiDBLite	mobidb-lite	consensus disorder prediction	47	79	32	-	0	0	0
jcf7180000145128	g3513.t1	A0A0E0F6Y1	97.9	96	0	1	46	333	41	134	2.6e-40	173.3	Uncharacterized protein		NA	Oryza meridionalis	0	0	0	0	0	#N/A	#N/A	#N/A	#N/A	#N/A	#N/A	#N/A	#N/A	#N/A	#N/A
jcf7180000145174	g3553.t1	A0A0E0E372	95.9	293	5	1	1	858	807	1099	2.4e-159	570.1	Uncharacterized protein		Protein kinase domain profile.	Oryza meridionalis	0	integral component of membrane [GO:0016021]	integral component of membrane [GO:0016021]; ATP binding [GO:0005524]; protein serine/threonine kinase activity [GO:0004674]	ATP binding [GO:0005524]; protein serine/threonine kinase activity [GO:0004674]	GO:0004674; GO:0005524; GO:0016021	ProSiteProfiles	PS50011	Protein kinase domain profile.	23	286	263	35.651	IPR000719	Protein kinase domain	0
jcf7180000145297	g3658.t1	A0A0E0E389	97	67	2	0	379	179	1	67	1e-27	131.7	Uncharacterized protein		consensus disorder prediction	Oryza meridionalis	0	0	0	0	0	MobiDBLite	mobidb-lite	consensus disorder prediction	24	57	33	-	0	0	0
jcf7180000145377	g3722.t1	A0A0E0EWP1	83	100	17	0	1	300	146	245	8.5e-35	154.8	Uncharacterized protein		consensus disorder prediction	Oryza meridionalis	DNA integration [GO:0015074]	0	nucleic acid binding [GO:0003676]; RNA-DNA hybrid ribonuclease activity [GO:0004523]; DNA integration [GO:0015074]	nucleic acid binding [GO:0003676]; RNA-DNA hybrid ribonuclease activity [GO:0004523]	GO:0003676; GO:0004523; GO:0015074	MobiDBLite	mobidb-lite	consensus disorder prediction	1	58	57	-	0	0	0
jcf7180000145612	g3917.t1	A0A0E0F3L5	99.7	290	1	0	1	870	114	403	1.6e-158	567.4	Uncharacterized protein		NA	Oryza meridionalis	0	0	ADP binding [GO:0043531]	ADP binding [GO:0043531]	GO:0043531	SUPERFAMILY	SSF52540	NA	37	274	237	2.51e-39	IPR027417	P-loop containing nucleoside triphosphate hydrolase	0
jcf7180000145683	g3980.t1	A0A0E0FC21	85.9	128	15	2	1	384	335	459	5.6e-55	222.2	Uncharacterized protein		NA	Oryza meridionalis	0	0	0	0	0	#N/A	#N/A	#N/A	#N/A	#N/A	#N/A	#N/A	#N/A	#N/A	#N/A
jcf7180000145853	g4115.t1	A0A0E0ECE5	91.8	207	8	2	3	599	350	555	1.6e-56	228	Uncharacterized protein		NA	Oryza meridionalis	0	integral component of membrane [GO:0016021]	integral component of membrane [GO:0016021]	0	GO:0016021	Gene3D	G3DSA:1.25.40.20	NA	11	181	170	2.3e-32	IPR036770	Ankyrin repeat-containing domain superfamily	0
jcf7180000145874	g4130.t1	A0A0E0C7X5	93.9	66	4	0	200	3	1	66	5.7e-27	129	Uncharacterized protein		NA	Oryza meridionalis	0	0	0	0	0	#N/A	#N/A	#N/A	#N/A	#N/A	#N/A	#N/A	#N/A	#N/A	#N/A
jcf7180000145929	g4165.t1	A0A0E0E388	97.7	87	2	0	169	429	1	87	5.8e-39	169.5	Uncharacterized protein		consensus disorder prediction	Oryza meridionalis	0	0	0	0	0	MobiDBLite	mobidb-lite	consensus disorder prediction	1	48	47	-	0	0	0
jcf7180000146290	g4373.t1	A0A0E0EKV6	65.3	49	16	1	183	37	42	89	2e-07	63.9	Uncharacterized protein		NA	Oryza meridionalis	positive regulation of circadian rhythm [GO:0042753]	0	positive regulation of circadian rhythm [GO:0042753]	0	GO:0042753	Coils	Coil	NA	69	75	6	-	0	0	0
jcf7180000146313	g4391.t1	A0A0E0F865	97.2	248	6	1	1	741	84	331	2.9e-92	347.1	Uncharacterized protein		NA	Oryza meridionalis	0	0	ADP binding [GO:0043531]	ADP binding [GO:0043531]	GO:0043531	Coils	Coil	NA	28	48	20	-	0	0	0
jcf7180000146723	g4627.t1	A0A0E0DVX5	75	64	14	2	1	189	2	64	2.3e-14	86.3	Uncharacterized protein		NA	Oryza meridionalis	0	integral component of membrane [GO:0016021]	integral component of membrane [GO:0016021]	0	GO:0016021	#N/A	#N/A	#N/A	#N/A	#N/A	#N/A	#N/A	#N/A	#N/A	#N/A
jcf7180000146799	g4680.t1	A0A0E0F8C1	96.8	63	2	0	1	189	1	63	1.9e-23	117.1	Uncharacterized protein		NA	Oryza meridionalis	0	0	0	0	0	#N/A	#N/A	#N/A	#N/A	#N/A	#N/A	#N/A	#N/A	#N/A	#N/A
jcf7180000146866	g4725.t1	A0A0E0F307	78.7	108	23	0	2	325	85	192	1.5e-27	131.7	Uncharacterized protein		NA	Oryza meridionalis	0	integral component of membrane [GO:0016021]	integral component of membrane [GO:0016021]; ATP binding [GO:0005524]; protein serine/threonine kinase activity [GO:0004674]	ATP binding [GO:0005524]; protein serine/threonine kinase activity [GO:0004674]	GO:0004674; GO:0005524; GO:0016021	SUPERFAMILY	SSF52058	NA	1	196	195	1.3e-39	0	0	0
jcf7180000147028	g4808.t1	A0A0E0DKA7	90	30	3	0	91	2	175	204	5.4e-07	62.4	Uncharacterized protein		consensus disorder prediction	Oryza meridionalis	0	0	0	0	0	MobiDBLite	mobidb-lite	consensus disorder prediction	12	34	22	-	0	0	0
jcf7180000147396	g5024.t1	A0A0E0DT61	71.2	80	23	0	1	240	1	80	5.6e-21	108.6	Uncharacterized protein		NA	Oryza meridionalis	0	0	0	0	0	#N/A	#N/A	#N/A	#N/A	#N/A	#N/A	#N/A	#N/A	#N/A	#N/A
jcf7180000147705	g5195.t1	A0A0E0C560	79.8	84	17	0	138	389	5	88	7.3e-29	135.6	Uncharacterized protein		NA	Oryza meridionalis	metabolic process [GO:0008152]	0	hydrolase activity [GO:0016787]; metabolic process [GO:0008152]	hydrolase activity [GO:0016787]	GO:0008152; GO:0016787	#N/A	#N/A	#N/A	#N/A	#N/A	#N/A	#N/A	#N/A	#N/A	#N/A
jcf7180000147920	g5341.t1	A0A0E0C1J0	71.5	355	70	10	148	1146	1	346	5.5e-106	393.3	Uncharacterized protein		NA	Oryza meridionalis	0	integral component of membrane [GO:0016021]	integral component of membrane [GO:0016021]	0	GO:0016021	#N/A	#N/A	#N/A	#N/A	#N/A	#N/A	#N/A	#N/A	#N/A	#N/A
jcf7180000148179	g5525.t1	A0A0E0F579	50	112	50	2	349	26	6	115	2.1e-13	84.3	Uncharacterized protein		NA	Oryza meridionalis	0	0	ADP binding [GO:0043531]	ADP binding [GO:0043531]	GO:0043531	#N/A	#N/A	#N/A	#N/A	#N/A	#N/A	#N/A	#N/A	#N/A	#N/A
jcf7180000148191	g5530.t1	A0A0E0F603	90.7	75	7	0	1	225	44	118	1.7e-31	144.1	Uncharacterized protein		NA	Oryza meridionalis	0	0	0	0	0	#N/A	#N/A	#N/A	#N/A	#N/A	#N/A	#N/A	#N/A	#N/A	#N/A
jcf7180000148369	g5673.t1	A0A0E0FCS9	91.7	264	5	3	223	975	33	292	6.2e-135	489.2	Uncharacterized protein		NA	Oryza meridionalis	0	0	0	0	0	SUPERFAMILY	SSF81383	NA	75	125	50	4.32e-11	IPR036047	F-box-like domain superfamily	0
jcf7180000148446	g5754.t1	A0A0E0CJP3	85.1	74	11	0	21	242	120	193	3.1e-27	129.4	Uncharacterized protein		NA	Oryza meridionalis	0	0	0	0	0	#N/A	#N/A	#N/A	#N/A	#N/A	#N/A	#N/A	#N/A	#N/A	#N/A
jcf7180000138896	g4.t1	A0A0E0G3Y7	98.3	115	2	0	348	4	1	115	1.4e-56	229.2	Uncharacterized protein		consensus disorder prediction	Oryza nivara (Indian wild rice)	0	0	0	0	0	MobiDBLite	mobidb-lite	consensus disorder prediction	49	113	64	-	0	0	0
jcf7180000138906	g11.t1	A0A0E0HQL4	77.6	438	12	2	1960	3093	331	742	1.1e-180	642.9	Uncharacterized protein		Protein kinase domain profile.	Oryza nivara (Indian wild rice)	0	integral component of membrane [GO:0016021]	integral component of membrane [GO:0016021]; ATP binding [GO:0005524]; protein kinase activity [GO:0004672]	ATP binding [GO:0005524]; protein kinase activity [GO:0004672]	GO:0004672; GO:0005524; GO:0016021	ProSiteProfiles	PS50011	Protein kinase domain profile.	646	1020	374	24.047	IPR000719	Protein kinase domain	0
jcf7180000138911	g16.t1	A0A0E0J466	87.6	806	51	6	118	2388	17	822	0	1377.8	Uncharacterized protein		NA	Oryza nivara (Indian wild rice)	0	0	ADP binding [GO:0043531]	ADP binding [GO:0043531]	GO:0043531	SUPERFAMILY	SSF52058	NA	394	751	357	7.14e-14	0	0	0
jcf7180000138920	g23.t1	A0A0E0HA71	99	309	3	0	208	1134	80	388	1e-179	638.3	Uncharacterized protein		NA	Oryza nivara (Indian wild rice)	0	0	0	0	0	SUPERFAMILY	SSF56112	NA	100	234	134	2.68e-07	IPR011009	Protein kinase-like domain superfamily	0
jcf7180000138929	g32.t1	A0A0E0HZF1	100	914	0	0	1	2742	1	914	0	1692.9	Uncharacterized protein		NA	Oryza nivara (Indian wild rice)	0	0	ADP binding [GO:0043531]	ADP binding [GO:0043531]	GO:0043531	Gene3D	G3DSA:3.80.10.10	NA	512	909	397	2.2e-33	IPR032675	Leucine-rich repeat domain superfamily	Reactome: R-HSA-111458|Reactome: R-HSA-111459|Reactome: R-HSA-6798695|Reactome: R-HSA-6803207|Reactome: R-HSA-8953750
jcf7180000138930	g33.t1	A0A0E0IZJ4	99.9	811	1	0	1	2433	467	1277	0	1144.8	Uncharacterized protein		NA	Oryza nivara (Indian wild rice)	0	0	ADP binding [GO:0043531]	ADP binding [GO:0043531]	GO:0043531	SUPERFAMILY	SSF52058	NA	13	376	363	7.82e-49	0	0	0
jcf7180000138961	g59.t1	A0A0E0FI98	100	120	0	0	559	918	13	132	2.1e-60	241.5	Uncharacterized protein		consensus disorder prediction	Oryza nivara (Indian wild rice)	0	0	0	0	0	MobiDBLite	mobidb-lite	consensus disorder prediction	1	32	31	-	0	0	0
jcf7180000138969	g66.t1	A0A0E0IHA1	100	57	0	0	1	171	1	57	8e-22	110.9	Uncharacterized protein		consensus disorder prediction	Oryza nivara (Indian wild rice)	0	0	0	0	0	MobiDBLite	mobidb-lite	consensus disorder prediction	25	57	32	-	0	0	0
jcf7180000138977	g73.t1	A0A0E0GPU9	62.4	420	10	2	1	1050	1	342	2.6e-122	447.6	Uncharacterized protein		Plant transposase (Ptta/En/Spm family)	Oryza nivara (Indian wild rice)	0	0	0	0	0	Pfam	PF03004	Plant transposase (Ptta/En/Spm family)	286	386	100	3.4e-11	IPR004252	Probable transposase, Ptta/En/Spm, plant	0
jcf7180000138980	g76.t1	A0A0E0HKT3	81.9	127	22	1	463	843	11	136	1e-51	212.6	Uncharacterized protein		consensus disorder prediction	Oryza nivara (Indian wild rice)	0	integral component of membrane [GO:0016021]	integral component of membrane [GO:0016021]	0	GO:0016021	MobiDBLite	mobidb-lite	consensus disorder prediction	26	50	24	-	0	0	0
jcf7180000138986	g80.t1	A0A0E0IID7	96.7	30	1	0	3	92	25	54	5.7e-06	60.1	Uncharacterized protein		NA	Oryza nivara (Indian wild rice)	response to abscisic acid [GO:0009737]; response to stress [GO:0006950]	0	response to abscisic acid [GO:0009737]; response to stress [GO:0006950]	0	GO:0006950; GO:0009737	#N/A	#N/A	#N/A	#N/A	#N/A	#N/A	#N/A	#N/A	#N/A	#N/A
jcf7180000138996	g85.t1	A0A0E0IIG2	96.7	91	3	0	989	717	1	91	2.4e-44	188.3	Uncharacterized protein		NA	Oryza nivara (Indian wild rice)	0	0	0	0	0	#N/A	#N/A	#N/A	#N/A	#N/A	#N/A	#N/A	#N/A	#N/A	#N/A
jcf7180000139012	g108.t1	A0A0E0HQD7	86.4	353	32	1	167	1177	1	353	1.1e-133	485.3	Uncharacterized protein		NA	Oryza nivara (Indian wild rice)	0	integral component of membrane [GO:0016021]	integral component of membrane [GO:0016021]	0	GO:0016021	Gene3D	G3DSA:1.25.40.20	NA	176	392	216	1.4e-14	IPR036770	Ankyrin repeat-containing domain superfamily	0
jcf7180000139015	g111.t1	A0A0E0J941	59.1	252	14	4	49	804	5	167	9.1e-63	249.2	Uncharacterized protein		Gnk2-homologous domain profile.	Oryza nivara (Indian wild rice)	0	0	0	0	0	ProSiteProfiles	PS51473	Gnk2-homologous domain profile.	1	77	76	12.343	IPR002902	Gnk2-homologous domain	0
jcf7180000139016	g112.t1	A0A0E0IQJ7	99.6	225	1	0	1	675	1	225	2.1e-121	443.7	Uncharacterized protein		NA	Oryza nivara (Indian wild rice)	0	0	ADP binding [GO:0043531]	ADP binding [GO:0043531]	GO:0043531	SUPERFAMILY	SSF52540	NA	111	225	114	3.89e-21	IPR027417	P-loop containing nucleoside triphosphate hydrolase	0
jcf7180000139039	g134.t1	A0A0E0HI95	99	762	8	0	2	2287	912	1673	0	1408.3	Uncharacterized protein		NA	Oryza nivara (Indian wild rice)	0	0	ADP binding [GO:0043531]	ADP binding [GO:0043531]	GO:0043531	SUPERFAMILY	SSF52058	NA	408	753	345	4.08e-38	0	0	0
jcf7180000139050	g145.t1	A0A0E0IZP3	98	299	1	1	282	1178	1	294	1.1e-154	555.1	Uncharacterized protein		consensus disorder prediction	Oryza nivara (Indian wild rice)	0	integral component of membrane [GO:0016021]	integral component of membrane [GO:0016021]	0	GO:0016021	MobiDBLite	mobidb-lite	consensus disorder prediction	1	34	33	-	0	0	0
jcf7180000139052	g148.t1	A0A0E0IZJ5	98.9	928	10	0	1	2784	476	1403	0	1169.8	Uncharacterized protein		NA	Oryza nivara (Indian wild rice)	0	0	ADP binding [GO:0043531]	ADP binding [GO:0043531]	GO:0043531	SUPERFAMILY	SSF52047	NA	225	666	441	5.49e-36	0	0	0
jcf7180000139053	g149.t1	A0A0E0GA32	98.8	173	2	0	13	531	944	1116	1.5e-98	367.5	Uncharacterized protein		Wall-associated receptor kinase galacturonan-binding	Oryza nivara (Indian wild rice)	0	integral component of membrane [GO:0016021]	integral component of membrane [GO:0016021]; ATP binding [GO:0005524]; calcium ion binding [GO:0005509]; polysaccharide binding [GO:0030247]; protein kinase activity [GO:0004672]	ATP binding [GO:0005524]; calcium ion binding [GO:0005509]; polysaccharide binding [GO:0030247]; protein kinase activity [GO:0004672]	GO:0004672; GO:0005509; GO:0005524; GO:0016021; GO:0030247	Pfam	PF13947	Wall-associated receptor kinase galacturonan-binding	14	79	65	6.5e-14	IPR025287	Wall-associated receptor kinase, galacturonan-binding domain	0
jcf7180000139080	g167.t1	A0A0E0GPU9	71.8	298	6	1	195	1088	1	220	1.8e-103	384.8	Uncharacterized protein		consensus disorder prediction	Oryza nivara (Indian wild rice)	0	0	0	0	0	MobiDBLite	mobidb-lite	consensus disorder prediction	215	278	63	-	0	0	0
jcf7180000139090	g175.t1	A0A0E0JAC6	77.7	588	0	2	89	1459	1	588	6.8e-247	861.7	Uncharacterized protein		NB-ARC domain	Oryza nivara (Indian wild rice)	0	0	ADP binding [GO:0043531]	ADP binding [GO:0043531]	GO:0043531	Pfam	PF00931	NB-ARC domain	332	443	111	1e-14	IPR002182	NB-ARC	0
jcf7180000139100	g183.t1	A0A0E0J466	64.7	173	44	2	2	520	632	787	4e-56	226.5	Uncharacterized protein		NA	Oryza nivara (Indian wild rice)	0	0	ADP binding [GO:0043531]	ADP binding [GO:0043531]	GO:0043531	Gene3D	G3DSA:3.80.10.10	NA	3	162	159	4.1e-12	IPR032675	Leucine-rich repeat domain superfamily	0
jcf7180000139131	g207.t1	A0A0E0IC41	98.9	90	1	0	3	272	146	235	1.2e-43	184.1	Uncharacterized protein		consensus disorder prediction	Oryza nivara (Indian wild rice)	regulation of transcription, DNA-templated [GO:0006355]; transcription, DNA-templated [GO:0006351]	nucleus [GO:0005634]	nucleus [GO:0005634]; DNA binding [GO:0003677]; protein dimerization activity [GO:0046983]; regulation of transcription, DNA-templated [GO:0006355]; transcription, DNA-templated [GO:0006351]	DNA binding [GO:0003677]; protein dimerization activity [GO:0046983]	GO:0003677; GO:0005634; GO:0006351; GO:0006355; GO:0046983	MobiDBLite	mobidb-lite	consensus disorder prediction	67	90	23	-	0	0	0
jcf7180000139139	g217.t1	A0A0E0IB10	95.1	513	3	1	2	1474	228	740	2.1e-283	983	Uncharacterized protein		NA	Oryza nivara (Indian wild rice)	0	integral component of membrane [GO:0016021]	integral component of membrane [GO:0016021]; ATP binding [GO:0005524]; calcium ion binding [GO:0005509]; polysaccharide binding [GO:0030247]; protein kinase activity [GO:0004672]	ATP binding [GO:0005524]; calcium ion binding [GO:0005509]; polysaccharide binding [GO:0030247]; protein kinase activity [GO:0004672]	GO:0004672; GO:0005509; GO:0005524; GO:0016021; GO:0030247	SUPERFAMILY	SSF56112	NA	184	462	278	6.88e-63	IPR011009	Protein kinase-like domain superfamily	0
jcf7180000139143	g222.t1	A0A0E0G6P9	97	429	13	0	7	1293	589	1017	2.6e-197	696.8	Uncharacterized protein		NA	Oryza nivara (Indian wild rice)	0	0	ADP binding [GO:0043531]	ADP binding [GO:0043531]	GO:0043531	SUPERFAMILY	SSF52058	NA	3	336	333	2.21e-27	0	0	0
jcf7180000139170	g241.t1	A0A0E0IZJ9	100	81	0	0	1	243	1	81	1.4e-37	165.2	Uncharacterized protein		consensus disorder prediction	Oryza nivara (Indian wild rice)	0	0	0	0	0	MobiDBLite	mobidb-lite	consensus disorder prediction	1	97	96	-	0	0	0
jcf7180000139178	g249.t1	A0A0E0J464	77.8	617	55	2	396	2246	37	571	7.2e-271	942.2	Uncharacterized protein		NA	Oryza nivara (Indian wild rice)	0	0	ADP binding [GO:0043531]	ADP binding [GO:0043531]	GO:0043531	SUPERFAMILY	SSF52058	NA	221	639	418	2.38e-19	0	0	0
jcf7180000139179	g250.t1	A0A0E0J285	100	32	0	0	1	96	58	89	2.7e-09	69.3	Uncharacterized protein		NA	Oryza nivara (Indian wild rice)	0	0	0	0	0	#N/A	#N/A	#N/A	#N/A	#N/A	#N/A	#N/A	#N/A	#N/A	#N/A
jcf7180000139185	g255.t1	A0A0E0FME1	54.9	82	35	1	67	306	24	105	7.6e-17	95.5	Uncharacterized protein		NA	Oryza nivara (Indian wild rice)	0	integral component of membrane [GO:0016021]	integral component of membrane [GO:0016021]	0	GO:0016021	#N/A	#N/A	#N/A	#N/A	#N/A	#N/A	#N/A	#N/A	#N/A	#N/A
jcf7180000139200	g267.t1	A0A0E0J318	94.6	536	9	1	130	1677	23	558	2.7e-279	969.5	Uncharacterized protein		NA	Oryza nivara (Indian wild rice)	0	integral component of membrane [GO:0016021]	integral component of membrane [GO:0016021]	0	GO:0016021	SUPERFAMILY	SSF48371	NA	143	515	372	1.51e-09	IPR016024	Armadillo-type fold	0
jcf7180000139207	g273.t1	A0A0E0GQ81	95.9	222	0	1	1	666	185	397	1.6e-113	417.5	Uncharacterized protein		NA	Oryza nivara (Indian wild rice)	0	0	0	0	0	PIRSF	PIRSF002703	NA	1	226	225	2e-33	IPR001938	Thaumatin family	0
jcf7180000139218	g281.t1	A0A0E0IZK1	99	299	3	0	1	897	1	299	6.4e-86	326.2	Uncharacterized protein		NA	Oryza nivara (Indian wild rice)	0	0	0	0	0	SUPERFAMILY	SSF52058	NA	10	294	284	1.26e-40	0	0	0
jcf7180000139232	g291.t1	A0A0E0GA33	92.8	69	5	0	1	207	1835	1903	6.7e-26	124.8	Uncharacterized protein		NA	Oryza nivara (Indian wild rice)	0	0	ATP binding [GO:0005524]; calcium ion binding [GO:0005509]; polysaccharide binding [GO:0030247]; protein kinase activity [GO:0004672]	ATP binding [GO:0005524]; calcium ion binding [GO:0005509]; polysaccharide binding [GO:0030247]; protein kinase activity [GO:0004672]	GO:0004672; GO:0005509; GO:0005524; GO:0030247	#N/A	#N/A	#N/A	#N/A	#N/A	#N/A	#N/A	#N/A	#N/A	#N/A
jcf7180000139238	g298.t1	A0A0E0IZK1	89.2	538	15	1	20	1504	301	838	9.1e-265	921.8	Uncharacterized protein		NA	Oryza nivara (Indian wild rice)	0	0	0	0	0	SUPERFAMILY	SSF52058	NA	10	322	312	5.1e-21	0	0	0
jcf7180000139250	g309.t1	A0A0E0GWE5	100	34	0	0	1	102	215	248	1.5e-11	77.4	Uncharacterized protein		NA	Oryza nivara (Indian wild rice)	0	0	0	0	0	#N/A	#N/A	#N/A	#N/A	#N/A	#N/A	#N/A	#N/A	#N/A	#N/A
jcf7180000139262	g321.t1	A0A0E0GZK6	97.6	254	6	0	143	904	1	254	5.2e-128	466.1	Uncharacterized protein		NA	Oryza nivara (Indian wild rice)	0	0	ADP binding [GO:0043531]	ADP binding [GO:0043531]	GO:0043531	SUPERFAMILY	SSF52540	NA	194	303	109	9e-15	IPR027417	P-loop containing nucleoside triphosphate hydrolase	Reactome: R-HSA-111458|Reactome: R-HSA-111459|Reactome: R-HSA-6798695|Reactome: R-HSA-6803207|Reactome: R-HSA-8953750
jcf7180000139274	g330.t1	A0A0E0ISR8	85.7	63	9	0	1	189	1	63	4.5e-18	99	Uncharacterized protein		NA	Oryza nivara (Indian wild rice)	0	integral component of membrane [GO:0016021]	integral component of membrane [GO:0016021]	0	GO:0016021	#N/A	#N/A	#N/A	#N/A	#N/A	#N/A	#N/A	#N/A	#N/A	#N/A
jcf7180000139291	g343.t1	A0A0E0FGC1	93.5	138	9	0	337	750	23	160	9.2e-46	192.6	Uncharacterized protein		NA	Oryza nivara (Indian wild rice)	0	0	0	0	0	Gene3D	G3DSA:3.80.10.10	NA	109	246	137	2.7e-24	IPR032675	Leucine-rich repeat domain superfamily	0
jcf7180000139312	g359.t1	A0A0E0HPI9	100	48	0	0	166	309	39	86	1.3e-17	97.8	Uncharacterized protein		NA	Oryza nivara (Indian wild rice)	0	0	0	0	0	#N/A	#N/A	#N/A	#N/A	#N/A	#N/A	#N/A	#N/A	#N/A	#N/A
jcf7180000139352	g389.t1	A0A0E0GI89	83.5	133	22	0	1	399	1	133	4.9e-46	192.6	Uncharacterized protein		consensus disorder prediction	Oryza nivara (Indian wild rice)	0	0	0	0	0	MobiDBLite	mobidb-lite	consensus disorder prediction	1	34	33	-	0	0	0
jcf7180000139359	g394.t1	A0A0E0I8F3	91.4	479	3	1	36	1358	4	482	1.4e-249	870.5	Uncharacterized protein		Plant protein of unknown function	Oryza nivara (Indian wild rice)	0	integral component of membrane [GO:0016021]	integral component of membrane [GO:0016021]	0	GO:0016021	Pfam	PF03140	Plant protein of unknown function	37	437	400	1.7e-85	IPR004158	Protein of unknown function DUF247, plant	0
jcf7180000139393	g422.t1	A0A0E0I793	70.5	237	17	4	109	690	50	276	1.2e-77	298.5	Uncharacterized protein		NA	Oryza nivara (Indian wild rice)	0	0	0	0	0	#N/A	#N/A	#N/A	#N/A	#N/A	#N/A	#N/A	#N/A	#N/A	#N/A
jcf7180000139393	g423.t1	A0A0E0I792	100	89	0	0	3	269	579	667	4.9e-42	178.7	Uncharacterized protein		consensus disorder prediction	Oryza nivara (Indian wild rice)	0	integral component of membrane [GO:0016021]	integral component of membrane [GO:0016021]	0	GO:0016021	MobiDBLite	mobidb-lite	consensus disorder prediction	22	89	67	-	0	0	0
jcf7180000139421	g444.t1	A0A0E0I5E2	95.1	162	8	0	2	487	279	440	1.3e-85	324.3	Uncharacterized protein		NA	Oryza nivara (Indian wild rice)	0	0	0	0	0	#N/A	#N/A	#N/A	#N/A	#N/A	#N/A	#N/A	#N/A	#N/A	#N/A
jcf7180000139446	g465.t1	A0A0E0I8L8	84.9	73	11	0	215	433	1	73	1.8e-23	117.9	Uncharacterized protein		NA	Oryza nivara (Indian wild rice)	0	0	0	0	0	#N/A	#N/A	#N/A	#N/A	#N/A	#N/A	#N/A	#N/A	#N/A	#N/A
jcf7180000139462	g478.t1	A0A0E0HG19	98.9	177	2	0	2	532	919	1095	1.1e-73	285	Uncharacterized protein		consensus disorder prediction	Oryza nivara (Indian wild rice)	0	0	ADP binding [GO:0043531]	ADP binding [GO:0043531]	GO:0043531	MobiDBLite	mobidb-lite	consensus disorder prediction	155	198	43	-	0	0	0
jcf7180000139479	g492.t1	A0A0E0GT01	93.2	322	7	1	1	966	110	416	7.4e-173	615.1	Uncharacterized protein		Protein of unknown function (DUF1618)	Oryza nivara (Indian wild rice)	0	0	0	0	0	Pfam	PF07762	Protein of unknown function (DUF1618)	112	264	152	3e-20	IPR011676	Domain of unknown function DUF1618	0
jcf7180000139514	g516.t1	A0A0E0IRA8	100	58	0	0	176	3	11	68	1.4e-26	126.7	Uncharacterized protein		NA	Oryza nivara (Indian wild rice)	0	0	0	0	0	#N/A	#N/A	#N/A	#N/A	#N/A	#N/A	#N/A	#N/A	#N/A	#N/A
jcf7180000139580	g559.t1	A0A0E0FGN6	98.3	59	1	0	157	333	31	89	1.4e-23	117.9	Uncharacterized protein		consensus disorder prediction	Oryza nivara (Indian wild rice)	0	integral component of membrane [GO:0016021]	integral component of membrane [GO:0016021]	0	GO:0016021	MobiDBLite	mobidb-lite	consensus disorder prediction	1	65	64	-	0	0	0
jcf7180000139647	g601.t1	A0A0E0IPV5	72.9	59	11	1	57	233	18	71	1.8e-13	83.6	Uncharacterized protein		consensus disorder prediction	Oryza nivara (Indian wild rice)	0	0	0	0	0	MobiDBLite	mobidb-lite	consensus disorder prediction	52	77	25	-	0	0	0
jcf7180000139810	g705.t1	A0A0E0JAH5	96.6	58	2	0	2	175	56	113	4e-23	116.3	Uncharacterized protein		consensus disorder prediction	Oryza nivara (Indian wild rice)	0	0	0	0	0	MobiDBLite	mobidb-lite	consensus disorder prediction	73	122	49	-	0	0	0
jcf7180000139956	g789.t1	A0A0E0FP54	81.5	92	2	1	1	276	1	77	6.9e-33	149.1	Uncharacterized protein		NA	Oryza nivara (Indian wild rice)	0	0	0	0	0	#N/A	#N/A	#N/A	#N/A	#N/A	#N/A	#N/A	#N/A	#N/A	#N/A
jcf7180000139958	g791.t1	A0A0E0IB12	98.9	177	2	0	1	531	151	327	1.7e-99	370.5	Uncharacterized protein		Retinal pigment epithelial membrane protein	Oryza nivara (Indian wild rice)	0	0	metal ion binding [GO:0046872]; oxidoreductase activity, acting on single donors with incorporation of molecular oxygen, incorporation of two atoms of oxygen [GO:0016702]	metal ion binding [GO:0046872]; oxidoreductase activity, acting on single donors with incorporation of molecular oxygen, incorporation of two atoms of oxygen [GO:0016702]	GO:0016702; GO:0046872	Pfam	PF03055	Retinal pigment epithelial membrane protein	2	177	175	9.5e-30	IPR004294	Carotenoid oxygenase	0
jcf7180000139965	g800.t1	A0A0E0FMC7	83.7	172	0	1	1	432	1	172	4.2e-67	262.7	Uncharacterized protein		consensus disorder prediction	Oryza nivara (Indian wild rice)	0	0	ADP binding [GO:0043531]	ADP binding [GO:0043531]	GO:0043531	MobiDBLite	mobidb-lite	consensus disorder prediction	118	144	26	-	0	0	0
jcf7180000139979	g811.t1	A0A0E0IPX9	100	41	0	0	1	123	139	179	2.5e-15	89.7	Uncharacterized protein		NA	Oryza nivara (Indian wild rice)	0	0	0	0	0	#N/A	#N/A	#N/A	#N/A	#N/A	#N/A	#N/A	#N/A	#N/A	#N/A
jcf7180000139992	g822.t1	A0A0E0I941	60.1	228	89	1	2	685	145	370	1.9e-70	274.6	Uncharacterized protein		Malectin-like domain	Oryza nivara (Indian wild rice)	0	integral component of membrane [GO:0016021]	integral component of membrane [GO:0016021]; ATP binding [GO:0005524]; protein kinase activity [GO:0004672]	ATP binding [GO:0005524]; protein kinase activity [GO:0004672]	GO:0004672; GO:0005524; GO:0016021	Pfam	PF12819	Malectin-like domain	1	143	142	2.9e-30	IPR024788	Malectin-like domain	0
jcf7180000140008	g831.t1	A0A0E0J203	100	38	0	0	279	392	340	377	2.1e-12	82	Uncharacterized protein		consensus disorder prediction	Oryza nivara (Indian wild rice)	0	0	ADP binding [GO:0043531]	ADP binding [GO:0043531]	GO:0043531	MobiDBLite	mobidb-lite	consensus disorder prediction	1	47	46	-	0	0	0
jcf7180000140034	g849.t1	A0A0E0IQS4	77.8	63	14	0	201	13	1	63	5.6e-23	115.2	Uncharacterized protein		NA	Oryza nivara (Indian wild rice)	0	0	0	0	0	#N/A	#N/A	#N/A	#N/A	#N/A	#N/A	#N/A	#N/A	#N/A	#N/A
jcf7180000140052	g856.t1	A0A0E0H651	91	188	0	1	101	664	6	176	2.3e-88	334	Uncharacterized protein		Rx N-terminal domain	Oryza nivara (Indian wild rice)	0	0	ADP binding [GO:0043531]	ADP binding [GO:0043531]	GO:0043531	Pfam	PF18052	Rx N-terminal domain	112	195	83	5.3e-11	IPR041118	Rx, N-terminal	0
jcf7180000140063	g862.t1	A0A0E0JAK8	93.4	196	13	0	38	625	264	459	1.4e-100	374.4	Uncharacterized protein		NA	Oryza nivara (Indian wild rice)	0	0	ADP binding [GO:0043531]	ADP binding [GO:0043531]	GO:0043531	SUPERFAMILY	SSF52540	NA	22	193	171	2.83e-23	IPR027417	P-loop containing nucleoside triphosphate hydrolase	Reactome: R-HSA-111458|Reactome: R-HSA-111459|Reactome: R-HSA-6798695|Reactome: R-HSA-6803207|Reactome: R-HSA-8953750
jcf7180000140084	g880.t1	A0A0E0H862	74.4	414	9	3	781	1731	1	414	4.6e-160	573.5	Uncharacterized protein		Protein kinase domain profile.	Oryza nivara (Indian wild rice)	0	0	ATP binding [GO:0005524]; protein kinase activity [GO:0004672]	ATP binding [GO:0005524]; protein kinase activity [GO:0004672]	GO:0004672; GO:0005524	ProSiteProfiles	PS50011	Protein kinase domain profile.	370	602	232	11.779	IPR000719	Protein kinase domain	0
jcf7180000140091	g888.t1	A0A0E0G3M9	74.4	117	1	1	1	264	1	117	3.5e-32	148.3	Uncharacterized protein		NA	Oryza nivara (Indian wild rice)	0	integral component of membrane [GO:0016021]	integral component of membrane [GO:0016021]; ATP binding [GO:0005524]; protein serine/threonine kinase activity [GO:0004674]	ATP binding [GO:0005524]; protein serine/threonine kinase activity [GO:0004674]	GO:0004674; GO:0005524; GO:0016021	SUPERFAMILY	SSF52058	NA	54	437	383	6.12e-57	0	0	0
jcf7180000140095	g891.t1	A0A0E0H2R1	100	54	0	0	164	3	4	57	3.2e-20	105.5	Uncharacterized protein		consensus disorder prediction	Oryza nivara (Indian wild rice)	0	integral component of membrane [GO:0016021]	integral component of membrane [GO:0016021]	0	GO:0016021	MobiDBLite	mobidb-lite	consensus disorder prediction	1	53	52	-	0	0	0
jcf7180000140109	g900.t1	A0A0E0I0J2	90.6	287	2	1	3	788	400	686	8.8e-140	505	Uncharacterized protein		Domain of unknown function	Oryza nivara (Indian wild rice)	0	integral component of membrane [GO:0016021]	integral component of membrane [GO:0016021]	0	GO:0016021	Pfam	PF13962	Domain of unknown function	75	153	78	1.4e-20	IPR026961	PGG domain	0
jcf7180000140131	g915.t1	A0A0E0J428	98	244	5	0	67	798	64	307	9.6e-137	495	Uncharacterized protein		NA	Oryza nivara (Indian wild rice)	0	0	ADP binding [GO:0043531]; ATP binding [GO:0005524]; protein kinase activity [GO:0004672]	ADP binding [GO:0043531]; ATP binding [GO:0005524]; protein kinase activity [GO:0004672]	GO:0004672; GO:0005524; GO:0043531	Gene3D	G3DSA:3.40.50.300	NA	169	277	108	4.4e-16	0	0	Reactome: R-HSA-111458|Reactome: R-HSA-111459|Reactome: R-HSA-6798695|Reactome: R-HSA-6803207|Reactome: R-HSA-8953750
jcf7180000140142	g922.t1	A0A0E0IHS9	98.8	260	3	0	1	780	50	309	5.2e-143	516.2	Uncharacterized protein		NA	Oryza nivara (Indian wild rice)	0	0	hydrolase activity, acting on ester bonds [GO:0016788]	hydrolase activity, acting on ester bonds [GO:0016788]	GO:0016788	Gene3D	G3DSA:3.40.50.1110	NA	1	287	286	6e-23	IPR036514	SGNH hydrolase superfamily	0
jcf7180000140143	g923.t1	A0A0E0GF59	100	65	0	0	1	195	24	88	9.9e-30	137.5	Uncharacterized protein		NA	Oryza nivara (Indian wild rice)	0	0	0	0	0	#N/A	#N/A	#N/A	#N/A	#N/A	#N/A	#N/A	#N/A	#N/A	#N/A
jcf7180000140161	g937.t1	A0A0E0HY42	95.6	270	12	0	6	815	28	297	6.6e-146	525.4	Uncharacterized protein		Plant protein of unknown function	Oryza nivara (Indian wild rice)	0	0	0	0	0	Pfam	PF03140	Plant protein of unknown function	36	263	227	7.4e-35	IPR004158	Protein of unknown function DUF247, plant	0
jcf7180000140166	g939.t1	A0A0E0GI88	98	51	1	0	53	205	1	51	6.8e-20	105.5	Uncharacterized protein		NA	Oryza nivara (Indian wild rice)	0	0	0	0	0	#N/A	#N/A	#N/A	#N/A	#N/A	#N/A	#N/A	#N/A	#N/A	#N/A
jcf7180000140186	g950.t1	A0A0E0HQE0	74.7	221	52	1	1	663	1	217	2.8e-78	300.4	Uncharacterized protein		Protein kinase domain profile.	Oryza nivara (Indian wild rice)	0	integral component of membrane [GO:0016021]	integral component of membrane [GO:0016021]; ATP binding [GO:0005524]; protein serine/threonine kinase activity [GO:0004674]	ATP binding [GO:0005524]; protein serine/threonine kinase activity [GO:0004674]	GO:0004674; GO:0005524; GO:0016021	ProSiteProfiles	PS50011	Protein kinase domain profile.	73	221	148	14.747	IPR000719	Protein kinase domain	0
jcf7180000140200	g959.t1	A0A0E0FIU0	100	62	0	0	1	186	228	289	1.1e-27	130.6	Uncharacterized protein		NA	Oryza nivara (Indian wild rice)	0	integral component of membrane [GO:0016021]	integral component of membrane [GO:0016021]; heme binding [GO:0020037]; iron ion binding [GO:0005506]; monooxygenase activity [GO:0004497]; oxidoreductase activity, acting on paired donors, with incorporation or reduction of molecular oxygen [GO:0016705]	heme binding [GO:0020037]; iron ion binding [GO:0005506]; monooxygenase activity [GO:0004497]; oxidoreductase activity, acting on paired donors, with incorporation or reduction of molecular oxygen [GO:0016705]	GO:0004497; GO:0005506; GO:0016021; GO:0016705; GO:0020037	#N/A	#N/A	#N/A	#N/A	#N/A	#N/A	#N/A	#N/A	#N/A	#N/A
jcf7180000140226	g971.t1	A0A0E0IUT2	55.2	212	67	6	168	731	1	208	4.2e-51	210.3	Uncharacterized protein		NA	Oryza nivara (Indian wild rice)	0	0	ATP binding [GO:0005524]; polysaccharide binding [GO:0030247]; protein kinase activity [GO:0004672]	ATP binding [GO:0005524]; polysaccharide binding [GO:0030247]; protein kinase activity [GO:0004672]	GO:0004672; GO:0005524; GO:0030247	#N/A	#N/A	#N/A	#N/A	#N/A	#N/A	#N/A	#N/A	#N/A	#N/A
jcf7180000140232	g975.t1	A0A0E0FN96	59	173	64	3	2	520	199	364	9.8e-47	195.3	Uncharacterized protein		Malectin-like domain	Oryza nivara (Indian wild rice)	0	integral component of membrane [GO:0016021]	integral component of membrane [GO:0016021]; ATP binding [GO:0005524]; protein kinase activity [GO:0004672]	ATP binding [GO:0005524]; protein kinase activity [GO:0004672]	GO:0004672; GO:0005524; GO:0016021	Pfam	PF12819	Malectin-like domain	1	161	160	3.6e-27	IPR024788	Malectin-like domain	0
jcf7180000140249	g987.t1	A0A0E0HJ34	99.3	138	1	0	414	1	310	447	4.3e-76	292.7	Uncharacterized protein		consensus disorder prediction	Oryza nivara (Indian wild rice)	0	integral component of membrane [GO:0016021]	integral component of membrane [GO:0016021]; ATP binding [GO:0005524]; protein kinase activity [GO:0004672]	ATP binding [GO:0005524]; protein kinase activity [GO:0004672]	GO:0004672; GO:0005524; GO:0016021	MobiDBLite	mobidb-lite	consensus disorder prediction	147	166	19	-	0	0	0
jcf7180000140252	g989.t1	A0A0E0ITP4	99	206	2	0	121	738	41	246	1e-113	418.3	Uncharacterized protein		NA	Oryza nivara (Indian wild rice)	0	integral component of membrane [GO:0016021]	integral component of membrane [GO:0016021]	0	GO:0016021	Gene3D	G3DSA:3.80.10.10	NA	34	245	211	9.7e-43	IPR032675	Leucine-rich repeat domain superfamily	0
jcf7180000140284	g1011.t1	A0A0E0GQG1	100	57	0	0	406	576	26	82	1.1e-26	129	Uncharacterized protein		consensus disorder prediction	Oryza nivara (Indian wild rice)	0	0	0	0	0	MobiDBLite	mobidb-lite	consensus disorder prediction	66	161	95	-	0	0	0
jcf7180000140339	g1046.t1	A0A0E0GXA0	82.9	76	11	1	1	222	1	76	4.7e-25	122.1	Uncharacterized protein		NA	Oryza nivara (Indian wild rice)	0	0	serine-type endopeptidase activity [GO:0004252]	serine-type endopeptidase activity [GO:0004252]	GO:0004252	#N/A	#N/A	#N/A	#N/A	#N/A	#N/A	#N/A	#N/A	#N/A	#N/A
jcf7180000140375	g1071.t1	A0A0E0JAL1	93	699	29	1	2	2038	300	998	0	1270.4	Uncharacterized protein		NA	Oryza nivara (Indian wild rice)	0	0	ADP binding [GO:0043531]	ADP binding [GO:0043531]	GO:0043531	SUPERFAMILY	SSF52058	NA	215	617	402	8.16e-24	0	0	0
jcf7180000140403	g1085.t1	A0A0E0HQ65	92.9	42	3	0	127	2	55	96	8.4e-12	78.2	Uncharacterized protein		NA	Oryza nivara (Indian wild rice)	biosynthetic process [GO:0009058]	0	hydroxymethyl-, formyl- and related transferase activity [GO:0016742]; biosynthetic process [GO:0009058]	hydroxymethyl-, formyl- and related transferase activity [GO:0016742]	GO:0009058; GO:0016742	#N/A	#N/A	#N/A	#N/A	#N/A	#N/A	#N/A	#N/A	#N/A	#N/A
jcf7180000140410	g1087.t1	A0A0E0HK43	61.4	197	66	5	3	575	1	193	2e-48	201.1	Uncharacterized protein		NA	Oryza nivara (Indian wild rice)	0	integral component of membrane [GO:0016021]	integral component of membrane [GO:0016021]	0	GO:0016021	#N/A	#N/A	#N/A	#N/A	#N/A	#N/A	#N/A	#N/A	#N/A	#N/A
jcf7180000140414	g1090.t1	A0A0E0HS87	100	105	0	0	53	367	43	147	2.1e-56	226.9	Uncharacterized protein		NA	Oryza nivara (Indian wild rice)	0	integral component of membrane [GO:0016021]	integral component of membrane [GO:0016021]; ATP binding [GO:0005524]; protein kinase activity [GO:0004672]	ATP binding [GO:0005524]; protein kinase activity [GO:0004672]	GO:0004672; GO:0005524; GO:0016021	#N/A	#N/A	#N/A	#N/A	#N/A	#N/A	#N/A	#N/A	#N/A	#N/A
jcf7180000140439	g1099.t1	A0A0E0HSX0	81.5	108	14	2	7	327	5	107	7.1e-35	155.2	Uncharacterized protein		consensus disorder prediction	Oryza nivara (Indian wild rice)	0	0	0	0	0	MobiDBLite	mobidb-lite	consensus disorder prediction	41	67	26	-	0	0	0
jcf7180000140449	g1104.t1	A0A0E0HJU3	100	137	0	0	1	411	1	137	8.5e-70	271.6	Uncharacterized protein		RX-CC_like	Oryza nivara (Indian wild rice)	0	0	ADP binding [GO:0043531]	ADP binding [GO:0043531]	GO:0043531	CDD	cd14798	RX-CC_like	2	130	128	5.9e-22	IPR038005	Virus X resistance protein-like, coiled-coil domain	0
jcf7180000140454	g1106.t1	A0A0E0J427	96.7	120	4	0	19	378	981	1100	1.2e-58	234.6	Uncharacterized protein		NA	Oryza nivara (Indian wild rice)	0	0	ADP binding [GO:0043531]; ATP binding [GO:0005524]; protein kinase activity [GO:0004672]	ADP binding [GO:0043531]; ATP binding [GO:0005524]; protein kinase activity [GO:0004672]	GO:0004672; GO:0005524; GO:0043531	Gene3D	G3DSA:1.10.510.10	NA	2	127	125	1.1e-18	0	0	0
jcf7180000140462	g1110.t1	A0A0E0FUK5	86.5	104	14	0	1	312	1	104	7e-24	118.6	Uncharacterized protein		consensus disorder prediction	Oryza nivara (Indian wild rice)	transcription, DNA-templated [GO:0006351]	nucleus [GO:0005634]	nucleus [GO:0005634]; DNA binding [GO:0003677]; DNA binding transcription factor activity [GO:0003700]; transcription, DNA-templated [GO:0006351]	DNA binding [GO:0003677]; DNA binding transcription factor activity [GO:0003700]	GO:0003677; GO:0003700; GO:0005634; GO:0006351	MobiDBLite	mobidb-lite	consensus disorder prediction	74	104	30	-	0	0	0
jcf7180000140479	g1117.t1	A0A0E0HSZ0	90.3	124	12	0	139	510	47	170	4.5e-36	159.8	Uncharacterized protein		consensus disorder prediction	Oryza nivara (Indian wild rice)	0	0	0	0	0	MobiDBLite	mobidb-lite	consensus disorder prediction	58	170	112	-	0	0	0
jcf7180000140515	g1136.t1	A0A0E0GXU8	80	65	0	1	81	236	1	65	1.8e-16	93.6	Uncharacterized protein		NA	Oryza nivara (Indian wild rice)	0	0	0	0	0	#N/A	#N/A	#N/A	#N/A	#N/A	#N/A	#N/A	#N/A	#N/A	#N/A
jcf7180000140559	g1167.t1	A0A0E0HS87	89.7	87	9	0	389	649	51	137	3.8e-40	173.7	Uncharacterized protein		NA	Oryza nivara (Indian wild rice)	0	integral component of membrane [GO:0016021]	integral component of membrane [GO:0016021]; ATP binding [GO:0005524]; protein kinase activity [GO:0004672]	ATP binding [GO:0005524]; protein kinase activity [GO:0004672]	GO:0004672; GO:0005524; GO:0016021	#N/A	#N/A	#N/A	#N/A	#N/A	#N/A	#N/A	#N/A	#N/A	#N/A
jcf7180000140644	g1208.t1	A0A0E0FU79	100	111	0	0	335	3	854	964	1.1e-54	221.1	Uncharacterized protein		Prokaryotic membrane lipoprotein lipid attachment site profile.	Oryza nivara (Indian wild rice)	recognition of pollen [GO:0048544]	integral component of membrane [GO:0016021]	integral component of membrane [GO:0016021]; ATP binding [GO:0005524]; protein serine/threonine kinase activity [GO:0004674]; recognition of pollen [GO:0048544]	ATP binding [GO:0005524]; protein serine/threonine kinase activity [GO:0004674]	GO:0004674; GO:0005524; GO:0016021; GO:0048544	ProSiteProfiles	PS51257	Prokaryotic membrane lipoprotein lipid attachment site profile.	1	19	18	5	0	0	0
jcf7180000140663	g1219.t1	A0A0E0IZJ3	78.3	424	70	2	124	1329	1	424	9e-185	655.2	Uncharacterized protein		NA	Oryza nivara (Indian wild rice)	0	0	ADP binding [GO:0043531]	ADP binding [GO:0043531]	GO:0043531	SUPERFAMILY	SSF52540	NA	184	431	247	2.44e-40	IPR027417	P-loop containing nucleoside triphosphate hydrolase	0
jcf7180000140707	g1245.t1	A0A0E0H659	48.9	1322	342	15	2	3127	570	1837	1.2e-277	964.9	Uncharacterized protein		NA	Oryza nivara (Indian wild rice)	0	0	ADP binding [GO:0043531]; DNA binding [GO:0003677]	ADP binding [GO:0043531]; DNA binding [GO:0003677]	GO:0003677; GO:0043531	SUPERFAMILY	SSF52047	NA	441	1021	580	5.65e-16	0	0	KEGG: 00430+2.3.1.8|KEGG: 00620+2.3.1.8|KEGG: 00640+2.3.1.8|KEGG: 00680+2.3.1.8|KEGG: 00720+2.3.1.8|MetaCyc: PWY-1281|MetaCyc: PWY-5482|MetaCyc: PWY-5485|MetaCyc: PWY-5497|MetaCyc: PWY-6637
jcf7180000140760	g1271.t1	A0A0E0FIT8	100	59	0	0	1	177	346	404	1.7e-25	123.2	Uncharacterized protein		NA	Oryza nivara (Indian wild rice)	0	0	heme binding [GO:0020037]; iron ion binding [GO:0005506]; monooxygenase activity [GO:0004497]; oxidoreductase activity, acting on paired donors, with incorporation or reduction of molecular oxygen [GO:0016705]	heme binding [GO:0020037]; iron ion binding [GO:0005506]; monooxygenase activity [GO:0004497]; oxidoreductase activity, acting on paired donors, with incorporation or reduction of molecular oxygen [GO:0016705]	GO:0004497; GO:0005506; GO:0016705; GO:0020037	#N/A	#N/A	#N/A	#N/A	#N/A	#N/A	#N/A	#N/A	#N/A	#N/A
jcf7180000140816	g1298.t1	A0A0E0IYK9	100	136	0	0	2	409	338	473	3.3e-74	286.2	Uncharacterized protein		NA	Oryza nivara (Indian wild rice)	0	0	0	0	0	#N/A	#N/A	#N/A	#N/A	#N/A	#N/A	#N/A	#N/A	#N/A	#N/A
jcf7180000140865	g1323.t1	A0A0E0HK43	45.6	147	58	1	376	2	40	186	9.4e-23	115.2	Uncharacterized protein		NA	Oryza nivara (Indian wild rice)	0	integral component of membrane [GO:0016021]	integral component of membrane [GO:0016021]	0	GO:0016021	#N/A	#N/A	#N/A	#N/A	#N/A	#N/A	#N/A	#N/A	#N/A	#N/A
jcf7180000140998	g1386.t1	A0A0E0JAN3	98.2	852	6	1	1	2556	1	843	0	1521.5	Uncharacterized protein		NA	Oryza nivara (Indian wild rice)	0	0	ADP binding [GO:0043531]	ADP binding [GO:0043531]	GO:0043531	Gene3D	G3DSA:3.80.10.10	NA	558	854	296	9.4e-39	IPR032675	Leucine-rich repeat domain superfamily	0
jcf7180000141017	g1394.t1	A0A0E0GYX2	96.7	184	5	1	1	549	1	184	2.1e-100	373.6	Uncharacterized protein		Protein of unknown function (DUF1668)	Oryza nivara (Indian wild rice)	0	0	0	0	0	Pfam	PF07893	Protein of unknown function (DUF1668)	5	172	167	1.5e-24	IPR012871	Protein of unknown function DUF1677, Oryza sativa	0
jcf7180000141019	g1395.t1	A0A0E0FFK5	96.4	55	2	0	143	307	65	119	8.9e-20	105.9	Uncharacterized protein		consensus disorder prediction	Oryza nivara (Indian wild rice)	0	0	0	0	0	MobiDBLite	mobidb-lite	consensus disorder prediction	28	57	29	-	0	0	0
jcf7180000141042	g1406.t1	A0A0E0FGI7	100	217	0	0	124	774	98	314	6.4e-119	435.6	Uncharacterized protein		NA	Oryza nivara (Indian wild rice)	0	integral component of membrane [GO:0016021]	integral component of membrane [GO:0016021]	0	GO:0016021	Gene3D	G3DSA:3.80.10.10	NA	14	258	244	1.1e-38	IPR032675	Leucine-rich repeat domain superfamily	0
jcf7180000141074	g1425.t1	A0A0E0H4U2	100	37	0	0	3	113	530	566	5e-12	77.8	Uncharacterized protein		NA	Oryza nivara (Indian wild rice)	0	0	0	0	0	#N/A	#N/A	#N/A	#N/A	#N/A	#N/A	#N/A	#N/A	#N/A	#N/A
jcf7180000141074	g1426.t1	A0A0E0H4U1	97.3	74	2	0	15	236	24	97	5.3e-33	149.1	Uncharacterized protein		consensus disorder prediction	Oryza nivara (Indian wild rice)	0	0	0	0	0	MobiDBLite	mobidb-lite	consensus disorder prediction	61	113	52	-	0	0	0
jcf7180000141075	g1427.t1	A0A0E0J198	39.5	190	78	6	45	575	245	410	9.1e-17	96.3	Uncharacterized protein		consensus disorder prediction	Oryza nivara (Indian wild rice)	0	0	0	0	0	MobiDBLite	mobidb-lite	consensus disorder prediction	1	25	24	-	0	0	Reactome: R-HSA-6803157
jcf7180000141176	g1465.t1	A0A0E0J3S2	67.6	608	62	2	40	1854	345	820	6.8e-218	765.8	Uncharacterized protein		NA	Oryza nivara (Indian wild rice)	0	0	ADP binding [GO:0043531]	ADP binding [GO:0043531]	GO:0043531	Gene3D	G3DSA:3.80.10.10	NA	189	549	360	2.8e-24	IPR032675	Leucine-rich repeat domain superfamily	0
jcf7180000141200	g1476.t1	A0A0E0GZL2	66	97	33	0	419	709	41	137	5.3e-19	103.6	Uncharacterized protein		consensus disorder prediction	Oryza nivara (Indian wild rice)	0	integral component of membrane [GO:0016021]	integral component of membrane [GO:0016021]	0	GO:0016021	MobiDBLite	mobidb-lite	consensus disorder prediction	94	113	19	-	0	0	0
jcf7180000141256	g1498.t1	A0A0E0ITE8	98.5	476	0	1	1	1428	291	759	4.3e-286	991.9	Uncharacterized protein		NA	Oryza nivara (Indian wild rice)	0	0	0	0	0	#N/A	#N/A	#N/A	#N/A	#N/A	#N/A	#N/A	#N/A	#N/A	#N/A
jcf7180000141256	g1499.t1	A0A0E0ITE8	100	167	0	0	501	1	7	173	2.9e-96	359.8	Uncharacterized protein		consensus disorder prediction	Oryza nivara (Indian wild rice)	0	0	0	0	0	MobiDBLite	mobidb-lite	consensus disorder prediction	115	166	51	-	0	0	0
jcf7180000141267	g1508.t1	A0A0E0HYE0	74	50	3	1	1	150	1	40	4.6e-09	69.3	Uncharacterized protein		consensus disorder prediction	Oryza nivara (Indian wild rice)	0	0	0	0	0	MobiDBLite	mobidb-lite	consensus disorder prediction	53	98	45	-	0	0	0
jcf7180000141277	g1513.t1	A0A0E0JAL1	92	299	6	1	1	843	1	299	4.5e-134	486.1	Uncharacterized protein		NA	Oryza nivara (Indian wild rice)	0	0	ADP binding [GO:0043531]	ADP binding [GO:0043531]	GO:0043531	Gene3D	G3DSA:3.40.50.300	NA	168	281	113	2.3e-16	0	0	Reactome: R-HSA-111458|Reactome: R-HSA-111459|Reactome: R-HSA-6798695|Reactome: R-HSA-6803207|Reactome: R-HSA-8953750
jcf7180000141293	g1524.t1	A0A0E0IAF0	100	149	0	0	1	447	613	761	8.1e-82	311.6	Uncharacterized protein		NA	Oryza nivara (Indian wild rice)	0	0	ATP binding [GO:0005524]; carbohydrate binding [GO:0030246]; protein kinase activity [GO:0004672]	ATP binding [GO:0005524]; carbohydrate binding [GO:0030246]; protein kinase activity [GO:0004672]	GO:0004672; GO:0005524; GO:0030246	Gene3D	G3DSA:2.100.10.30	NA	1	148	147	7.1e-48	IPR036404	Jacalin-like lectin domain superfamily	0
jcf7180000141334	g1545.t1	A0A0E0IAF2	99.6	270	1	0	1	810	1	270	1.1e-148	534.6	Uncharacterized protein		NA	Oryza nivara (Indian wild rice)	0	0	ADP binding [GO:0043531]	ADP binding [GO:0043531]	GO:0043531	Gene3D	G3DSA:3.40.50.300	NA	144	269	125	1.1e-13	0	0	0
jcf7180000141345	g1551.t1	A0A0E0INU9	100	37	0	0	113	3	1	37	2.7e-10	74.3	Uncharacterized protein		NA	Oryza nivara (Indian wild rice)	0	integral component of membrane [GO:0016021]	integral component of membrane [GO:0016021]; ATP binding [GO:0005524]; calcium ion binding [GO:0005509]; polysaccharide binding [GO:0030247]; protein kinase activity [GO:0004672]	ATP binding [GO:0005524]; calcium ion binding [GO:0005509]; polysaccharide binding [GO:0030247]; protein kinase activity [GO:0004672]	GO:0004672; GO:0005509; GO:0005524; GO:0016021; GO:0030247	#N/A	#N/A	#N/A	#N/A	#N/A	#N/A	#N/A	#N/A	#N/A	#N/A
jcf7180000141372	g1566.t1	A0A0E0H822	88.1	42	5	0	1	126	344	385	1.8e-09	69.7	Uncharacterized protein		consensus disorder prediction	Oryza nivara (Indian wild rice)	0	0	0	0	0	MobiDBLite	mobidb-lite	consensus disorder prediction	1	49	48	-	0	0	0
jcf7180000141549	g1666.t1	A0A0E0HQ79	100	59	0	0	209	33	212	270	6.1e-24	118.2	Uncharacterized protein		consensus disorder prediction	Oryza nivara (Indian wild rice)	0	0	nucleic acid binding [GO:0003676]	nucleic acid binding [GO:0003676]	GO:0003676	MobiDBLite	mobidb-lite	consensus disorder prediction	34	69	35	-	0	0	0
jcf7180000141569	g1673.t1	A0A0E0JAN4	100	80	0	0	242	3	161	240	1.2e-36	160.6	Uncharacterized protein		NA	Oryza nivara (Indian wild rice)	0	integral component of membrane [GO:0016021]	integral component of membrane [GO:0016021]	0	GO:0016021	#N/A	#N/A	#N/A	#N/A	#N/A	#N/A	#N/A	#N/A	#N/A	#N/A
jcf7180000141928	g1840.t1	A0A0E0HG28	66.9	489	21	3	1	1131	1213	1672	7.5e-160	572.4	Uncharacterized protein		Protein kinase domain profile.	Oryza nivara (Indian wild rice)	0	integral component of membrane [GO:0016021]	integral component of membrane [GO:0016021]; ATP binding [GO:0005524]; protein serine/threonine kinase activity [GO:0004674]	ATP binding [GO:0005524]; protein serine/threonine kinase activity [GO:0004674]	GO:0004674; GO:0005524; GO:0016021	ProSiteProfiles	PS50011	Protein kinase domain profile.	108	372	264	19.1	IPR000719	Protein kinase domain	0
jcf7180000142029	g1888.t1	A0A0E0FGC5	95.8	401	4	2	1	1203	1	388	1.4e-60	242.7	Uncharacterized protein		NA	Oryza nivara (Indian wild rice)	0	integral component of membrane [GO:0016021]	integral component of membrane [GO:0016021]; ATP binding [GO:0005524]; protein serine/threonine kinase activity [GO:0004674]	ATP binding [GO:0005524]; protein serine/threonine kinase activity [GO:0004674]	GO:0004674; GO:0005524; GO:0016021	SUPERFAMILY	SSF52058	NA	21	326	305	4.25e-62	0	0	0
jcf7180000142067	g1901.t1	A0A0E0G5U8	84.3	364	7	2	317	1288	101	454	8.8e-165	589	Uncharacterized protein		NA	Oryza nivara (Indian wild rice)	0	0	heme binding [GO:0020037]; iron ion binding [GO:0005506]; monooxygenase activity [GO:0004497]; oxidoreductase activity, acting on paired donors, with incorporation or reduction of molecular oxygen [GO:0016705]	heme binding [GO:0020037]; iron ion binding [GO:0005506]; monooxygenase activity [GO:0004497]; oxidoreductase activity, acting on paired donors, with incorporation or reduction of molecular oxygen [GO:0016705]	GO:0004497; GO:0005506; GO:0016705; GO:0020037	SUPERFAMILY	SSF48264	NA	117	422	305	2.88e-66	IPR036396	Cytochrome P450 superfamily	0
jcf7180000142088	g1910.t1	A0A0E0FG55	100	126	0	0	1	378	1	126	3.1e-58	233	Uncharacterized protein		Protein of unknown function (DUF3681)	Oryza nivara (Indian wild rice)	0	integral component of membrane [GO:0016021]	integral component of membrane [GO:0016021]	0	GO:0016021	Pfam	PF12442	Protein of unknown function (DUF3681)	29	121	92	3.3e-22	IPR022149	Protein of unknown function DUF3681	0
jcf7180000142353	g2024.t1	A0A0E0GXA0	100	53	0	0	2	160	732	784	2.7e-19	102.4	Uncharacterized protein		NA	Oryza nivara (Indian wild rice)	0	0	serine-type endopeptidase activity [GO:0004252]	serine-type endopeptidase activity [GO:0004252]	GO:0004252	#N/A	#N/A	#N/A	#N/A	#N/A	#N/A	#N/A	#N/A	#N/A	#N/A
jcf7180000142439	g2061.t1	A0A0E0FP77	72	161	34	3	139	591	70	229	7.5e-43	182.6	Uncharacterized protein		NA	Oryza nivara (Indian wild rice)	0	integral component of membrane [GO:0016021]	integral component of membrane [GO:0016021]	0	GO:0016021	Gene3D	G3DSA:3.80.10.10	NA	32	196	164	4.8e-31	IPR032675	Leucine-rich repeat domain superfamily	0
jcf7180000142487	g2085.t1	A0A0E0HSM5	44	116	27	3	1	303	1	93	1.1e-09	71.6	Uncharacterized protein		consensus disorder prediction	Oryza nivara (Indian wild rice)	0	0	0	0	0	MobiDBLite	mobidb-lite	consensus disorder prediction	64	101	37	-	0	0	0
jcf7180000142658	g2161.t1	A0A0E0FMC7	100	495	0	0	1	1485	410	904	4e-285	988.8	Uncharacterized protein		NA	Oryza nivara (Indian wild rice)	0	0	ADP binding [GO:0043531]	ADP binding [GO:0043531]	GO:0043531	SUPERFAMILY	SSF52058	NA	129	495	366	6.55e-30	0	0	0
jcf7180000142872	g2254.t1	A0A0E0GWE5	97.2	108	3	0	316	639	1	108	1.1e-27	132.5	Uncharacterized protein		consensus disorder prediction	Oryza nivara (Indian wild rice)	0	0	0	0	0	MobiDBLite	mobidb-lite	consensus disorder prediction	1	57	56	-	0	0	0
jcf7180000143225	g2380.t1	A0A0E0H659	96.3	54	2	0	38	199	103	156	3.9e-20	105.5	Uncharacterized protein		consensus disorder prediction	Oryza nivara (Indian wild rice)	0	0	ADP binding [GO:0043531]; DNA binding [GO:0003677]	ADP binding [GO:0043531]; DNA binding [GO:0003677]	GO:0003677; GO:0043531	MobiDBLite	mobidb-lite	consensus disorder prediction	1	53	52	-	0	0	0
jcf7180000143254	g2391.t1	A0A0E0FQ18	93.7	477	4	1	1	1353	1	477	9.4e-162	578.9	Uncharacterized protein		NA	Oryza nivara (Indian wild rice)	0	integral component of membrane [GO:0016021]	integral component of membrane [GO:0016021]	0	GO:0016021	SUPERFAMILY	SSF52058	NA	81	516	435	1.43e-48	0	0	Reactome: R-HSA-3371453
jcf7180000143308	g2415.t1	A0A0E0H8Y1	86.3	408	24	4	31	1239	1	381	1.2e-188	667.9	Uncharacterized protein		NA	Oryza nivara (Indian wild rice)	0	0	0	0	0	#N/A	#N/A	#N/A	#N/A	#N/A	#N/A	#N/A	#N/A	#N/A	#N/A
jcf7180000143334	g2428.t1	A0A0E0FYL6	99.2	126	1	0	2	379	26	151	2.1e-67	263.5	Uncharacterized protein		GRF zinc finger	Oryza nivara (Indian wild rice)	0	integral component of membrane [GO:0016021]	integral component of membrane [GO:0016021]; zinc ion binding [GO:0008270]	zinc ion binding [GO:0008270]	GO:0008270; GO:0016021	Pfam	PF06839	GRF zinc finger	5	47	42	5.4e-06	IPR010666	Zinc finger, GRF-type	0
jcf7180000143462	g2476.t1	A0A0E0FU79	100	116	0	0	2	349	1085	1200	1e-63	251.1	Uncharacterized protein		S-locus glycoprotein domain	Oryza nivara (Indian wild rice)	recognition of pollen [GO:0048544]	integral component of membrane [GO:0016021]	integral component of membrane [GO:0016021]; ATP binding [GO:0005524]; protein serine/threonine kinase activity [GO:0004674]; recognition of pollen [GO:0048544]	ATP binding [GO:0005524]; protein serine/threonine kinase activity [GO:0004674]	GO:0004674; GO:0005524; GO:0016021; GO:0048544	Pfam	PF00954	S-locus glycoprotein domain	4	110	106	5.1e-18	IPR000858	S-locus glycoprotein domain	0
jcf7180000143571	g2516.t1	A0A0E0J464	76.1	574	90	2	1	1719	43	570	5.7e-247	862.4	Uncharacterized protein		NA	Oryza nivara (Indian wild rice)	0	0	ADP binding [GO:0043531]	ADP binding [GO:0043531]	GO:0043531	SUPERFAMILY	SSF52058	NA	84	544	460	8.28e-19	0	0	0
jcf7180000143620	g2533.t1	A0A0E0FQP7	97.9	236	5	0	355	1062	178	413	2.4e-118	434.5	Uncharacterized protein		consensus disorder prediction	Oryza nivara (Indian wild rice)	0	0	0	0	0	MobiDBLite	mobidb-lite	consensus disorder prediction	123	304	181	-	0	0	0
jcf7180000143753	g2576.t1	A0A0E0IPV6	71.7	300	48	2	454	1341	1	267	2.1e-124	454.9	Uncharacterized protein		consensus disorder prediction	Oryza nivara (Indian wild rice)	0	0	0	0	0	MobiDBLite	mobidb-lite	consensus disorder prediction	47	109	62	-	0	0	0
jcf7180000143790	g2593.t1	A0A0E0INJ5	87.8	49	6	0	147	1	412	460	3.6e-14	85.5	Uncharacterized protein		NA	Oryza nivara (Indian wild rice)	0	0	0	0	0	#N/A	#N/A	#N/A	#N/A	#N/A	#N/A	#N/A	#N/A	#N/A	#N/A
jcf7180000143800	g2602.t1	A0A0E0I1J3	89.8	118	12	0	329	682	86	203	1.6e-47	198.4	Uncharacterized protein		Domain of unknown function	Oryza nivara (Indian wild rice)	0	integral component of membrane [GO:0016021]	integral component of membrane [GO:0016021]	0	GO:0016021	Pfam	PF13962	Domain of unknown function	31	110	79	3.4e-06	IPR026961	PGG domain	0
jcf7180000143968	g2675.t1	A0A0E0GPJ4	100	141	0	0	1	423	1	141	3.1e-72	280	Uncharacterized protein		NA	Oryza nivara (Indian wild rice)	0	0	0	0	0	Gene3D	G3DSA:1.25.40.10	NA	35	170	135	5.3e-11	IPR011990	Tetratricopeptide-like helical domain superfamily	0
jcf7180000144038	g2715.t1	A0A0E0GPS0	100	29	0	0	44	130	1	29	1.1e-07	63.5	Uncharacterized protein		consensus disorder prediction	Oryza nivara (Indian wild rice)	0	0	0	0	0	MobiDBLite	mobidb-lite	consensus disorder prediction	1	30	29	-	0	0	0
jcf7180000144058	g2724.t1	A0A0E0I853	63.5	52	18	1	1	156	276	326	2e-06	59.7	Uncharacterized protein		NA	Oryza nivara (Indian wild rice)	0	0	0	0	0	#N/A	#N/A	#N/A	#N/A	#N/A	#N/A	#N/A	#N/A	#N/A	#N/A
jcf7180000144144	g2748.t1	A0A0E0GJA3	90	531	20	2	226	1719	1	531	2e-274	953.4	Uncharacterized protein		NA	Oryza nivara (Indian wild rice)	0	0	0	0	0	SUPERFAMILY	SSF52058	NA	223	524	301	2.04e-11	0	0	0
jcf7180000144153	g2758.t1	A0A0E0I3C4	83.6	140	11	1	1	420	368	495	5.9e-53	215.7	Uncharacterized protein		consensus disorder prediction	Oryza nivara (Indian wild rice)	0	0	cysteine-type peptidase activity [GO:0008234]	cysteine-type peptidase activity [GO:0008234]	GO:0008234	MobiDBLite	mobidb-lite	consensus disorder prediction	65	89	24	-	0	0	0
jcf7180000144169	g2772.t1	A0A0E0IZJ8	99.6	1091	4	0	1	3273	102	1192	0	1568.5	Uncharacterized protein		NA	Oryza nivara (Indian wild rice)	0	0	ADP binding [GO:0043531]	ADP binding [GO:0043531]	GO:0043531	SUPERFAMILY	SSF52058	NA	632	1059	427	1.36e-34	0	0	Reactome: R-HSA-111458|Reactome: R-HSA-111459|Reactome: R-HSA-6798695|Reactome: R-HSA-6803207|Reactome: R-HSA-8953750
jcf7180000144171	g2774.t1	A0A0E0HY50	99.2	1067	0	1	1	3174	1	1067	8.1e-261	909.1	Uncharacterized protein		NA	Oryza nivara (Indian wild rice)	0	integral component of membrane [GO:0016021]	integral component of membrane [GO:0016021]; ATP binding [GO:0005524]; protein kinase activity [GO:0004672]	ATP binding [GO:0005524]; protein kinase activity [GO:0004672]	GO:0004672; GO:0005524; GO:0016021	SUPERFAMILY	SSF52047	NA	108	456	348	1.41e-63	0	0	0
jcf7180000144173	g2776.t1	A0A0E0HSM7	88.7	1130	94	3	1	3297	1	1127	6.6e-205	723.4	Uncharacterized protein		NA	Oryza nivara (Indian wild rice)	0	integral component of membrane [GO:0016021]	integral component of membrane [GO:0016021]; ATP binding [GO:0005524]; protein serine/threonine kinase activity [GO:0004674]	ATP binding [GO:0005524]; protein serine/threonine kinase activity [GO:0004674]	GO:0004674; GO:0005524; GO:0016021	SUPERFAMILY	SSF52047	NA	300	727	427	2.82e-58	0	0	0
jcf7180000144180	g2784.t1	A0A0E0FKS3	100	242	0	0	1	726	126	367	2.4e-136	493.4	Uncharacterized protein		LPLAT_LPCAT1-like	Oryza nivara (Indian wild rice)	metabolic process [GO:0008152]	integral component of membrane [GO:0016021]	integral component of membrane [GO:0016021]; transferase activity, transferring acyl groups [GO:0016746]; metabolic process [GO:0008152]	transferase activity, transferring acyl groups [GO:0016746]	GO:0008152; GO:0016021; GO:0016746	CDD	cd07991	LPLAT_LPCAT1-like	1	224	223	7.97e-82	0	0	0
jcf7180000144216	g2814.t1	A0A0E0FG54	77.8	72	0	1	610	777	1	72	5.5e-17	97.1	Uncharacterized protein		NA	Oryza nivara (Indian wild rice)	0	0	0	0	0	#N/A	#N/A	#N/A	#N/A	#N/A	#N/A	#N/A	#N/A	#N/A	#N/A
jcf7180000144225	g2823.t1	A0A0E0IAF2	99.2	660	3	1	1	1974	322	981	0	1298.1	Uncharacterized protein		NA	Oryza nivara (Indian wild rice)	0	0	ADP binding [GO:0043531]	ADP binding [GO:0043531]	GO:0043531	SUPERFAMILY	SSF52058	NA	179	561	382	2.82e-19	0	0	0
jcf7180000144252	g2848.t1	A0A0E0FID5	92.3	390	3	1	1	1089	161	550	9.4e-217	761.1	Uncharacterized protein		NA	Oryza nivara (Indian wild rice)	0	integral component of membrane [GO:0016021]	integral component of membrane [GO:0016021]; ATP binding [GO:0005524]; calcium ion binding [GO:0005509]; polysaccharide binding [GO:0030247]; protein kinase activity [GO:0004672]	ATP binding [GO:0005524]; calcium ion binding [GO:0005509]; polysaccharide binding [GO:0030247]; protein kinase activity [GO:0004672]	GO:0004672; GO:0005509; GO:0005524; GO:0016021; GO:0030247	Gene3D	G3DSA:2.10.25.10	NA	262	351	89	1e-09	0	0	0
jcf7180000144309	g2910.t1	A0A0E0IB12	90.1	161	16	0	1	483	333	493	4.5e-78	299.3	Uncharacterized protein		Retinal pigment epithelial membrane protein	Oryza nivara (Indian wild rice)	0	0	metal ion binding [GO:0046872]; oxidoreductase activity, acting on single donors with incorporation of molecular oxygen, incorporation of two atoms of oxygen [GO:0016702]	metal ion binding [GO:0046872]; oxidoreductase activity, acting on single donors with incorporation of molecular oxygen, incorporation of two atoms of oxygen [GO:0016702]	GO:0016702; GO:0046872	Pfam	PF03055	Retinal pigment epithelial membrane protein	40	152	112	7e-18	IPR004294	Carotenoid oxygenase	0
jcf7180000144381	g2966.t1	A0A0E0JA61	99	96	1	0	7	294	195	290	2.1e-49	203.4	Uncharacterized protein		consensus disorder prediction	Oryza nivara (Indian wild rice)	0	0	0	0	0	MobiDBLite	mobidb-lite	consensus disorder prediction	73	98	25	-	0	0	0
jcf7180000144396	g2980.t1	A0A0E0J3Q4	57.8	469	185	7	2	1393	447	907	5.4e-124	453.4	Uncharacterized protein		NA	Oryza nivara (Indian wild rice)	0	0	ADP binding [GO:0043531]	ADP binding [GO:0043531]	GO:0043531	Gene3D	G3DSA:3.80.10.10	NA	52	369	317	2.5e-23	IPR032675	Leucine-rich repeat domain superfamily	0
jcf7180000144424	g3008.t1	A0A0E0G2N8	99.6	226	1	0	3	680	788	1013	1.1e-127	464.5	Uncharacterized protein		NA	Oryza nivara (Indian wild rice)	0	0	heme binding [GO:0020037]; iron ion binding [GO:0005506]; oxidoreductase activity, acting on paired donors, with incorporation or reduction of molecular oxygen [GO:0016705]	heme binding [GO:0020037]; iron ion binding [GO:0005506]; oxidoreductase activity, acting on paired donors, with incorporation or reduction of molecular oxygen [GO:0016705]	GO:0005506; GO:0016705; GO:0020037	Gene3D	G3DSA:1.10.630.10	NA	1	216	215	6.9e-77	IPR036396	Cytochrome P450 superfamily	0
jcf7180000144433	g3017.t1	A0A0E0FRS5	85.6	493	68	2	88	1560	516	1007	1.4e-237	830.9	Uncharacterized protein		NA	Oryza nivara (Indian wild rice)	0	integral component of membrane [GO:0016021]	integral component of membrane [GO:0016021]; heme binding [GO:0020037]; iron ion binding [GO:0005506]; oxidoreductase activity, acting on paired donors, with incorporation or reduction of molecular oxygen [GO:0016705]	heme binding [GO:0020037]; iron ion binding [GO:0005506]; oxidoreductase activity, acting on paired donors, with incorporation or reduction of molecular oxygen [GO:0016705]	GO:0005506; GO:0016021; GO:0016705; GO:0020037	Gene3D	G3DSA:1.10.630.10	NA	30	512	482	8.7e-109	IPR036396	Cytochrome P450 superfamily	0
jcf7180000144437	g3020.t1	A0A0E0HWS5	88.7	390	44	0	1	1170	8	397	5.3e-133	483	Uncharacterized protein		consensus disorder prediction	Oryza nivara (Indian wild rice)	0	0	0	0	0	MobiDBLite	mobidb-lite	consensus disorder prediction	87	157	70	-	0	0	0
jcf7180000144440	g3025.t1	A0A0E0GX61	98.2	109	2	0	667	341	1	109	2e-55	224.6	Uncharacterized protein		consensus disorder prediction	Oryza nivara (Indian wild rice)	0	0	0	0	0	MobiDBLite	mobidb-lite	consensus disorder prediction	140	201	61	-	0	0	0
jcf7180000144533	g3099.t1	A0A0E0HNN9	87.8	41	5	0	214	336	132	172	7.9e-13	82	Uncharacterized protein		NA	Oryza nivara (Indian wild rice)	0	0	0	0	0	#N/A	#N/A	#N/A	#N/A	#N/A	#N/A	#N/A	#N/A	#N/A	#N/A
jcf7180000144574	g3132.t1	A0A0E0IPY1	100	61	0	0	2	184	388	448	7.6e-26	124.4	Uncharacterized protein		NA	Oryza nivara (Indian wild rice)	0	0	0	0	0	#N/A	#N/A	#N/A	#N/A	#N/A	#N/A	#N/A	#N/A	#N/A	#N/A
jcf7180000144583	g3138.t1	A0A0E0IAF0	83.4	283	39	3	2	841	218	495	3.1e-127	463.4	Uncharacterized protein		Jacalin-type lectin domain profile.	Oryza nivara (Indian wild rice)	0	0	ATP binding [GO:0005524]; carbohydrate binding [GO:0030246]; protein kinase activity [GO:0004672]	ATP binding [GO:0005524]; carbohydrate binding [GO:0030246]; protein kinase activity [GO:0004672]	GO:0004672; GO:0005524; GO:0030246	ProSiteProfiles	PS51752	Jacalin-type lectin domain profile.	106	271	165	24.271	IPR001229	Jacalin-like lectin domain	0
jcf7180000144625	g3165.t1	A0A0E0FID2	92.9	295	11	1	1	855	1	295	1.7e-155	557.4	Uncharacterized protein		Wall-associated receptor kinase galacturonan-binding	Oryza nivara (Indian wild rice)	0	0	polysaccharide binding [GO:0030247]	polysaccharide binding [GO:0030247]	GO:0030247	Pfam	PF13947	Wall-associated receptor kinase galacturonan-binding	39	91	52	2e-14	IPR025287	Wall-associated receptor kinase, galacturonan-binding domain	0
jcf7180000144647	g3182.t1	A0A0E0G6W9	100	107	0	0	1	321	216	322	3.8e-49	202.6	Uncharacterized protein		NA	Oryza nivara (Indian wild rice)	0	integral component of membrane [GO:0016021]	integral component of membrane [GO:0016021]; heme binding [GO:0020037]; iron ion binding [GO:0005506]; monooxygenase activity [GO:0004497]; oxidoreductase activity, acting on paired donors, with incorporation or reduction of molecular oxygen [GO:0016705]	heme binding [GO:0020037]; iron ion binding [GO:0005506]; monooxygenase activity [GO:0004497]; oxidoreductase activity, acting on paired donors, with incorporation or reduction of molecular oxygen [GO:0016705]	GO:0004497; GO:0005506; GO:0016021; GO:0016705; GO:0020037	SUPERFAMILY	SSF48264	NA	9	105	96	1.17e-06	IPR036396	Cytochrome P450 superfamily	0
jcf7180000144652	g3185.t1	A0A0E0JA01	80.3	71	12	1	1	207	1	71	4.1e-20	105.5	Uncharacterized protein		NA	Oryza nivara (Indian wild rice)	0	0	0	0	0	#N/A	#N/A	#N/A	#N/A	#N/A	#N/A	#N/A	#N/A	#N/A	#N/A
jcf7180000144678	g3201.t1	A0A0E0FFA3	100	170	0	0	1	510	29	198	1.7e-97	364.4	Uncharacterized protein		NA	Oryza nivara (Indian wild rice)	0	integral component of membrane [GO:0016021]	integral component of membrane [GO:0016021]	0	GO:0016021	#N/A	#N/A	#N/A	#N/A	#N/A	#N/A	#N/A	#N/A	#N/A	#N/A
jcf7180000144708	g3217.t1	A0A0E0I3B6	100	52	0	0	1	156	1	52	2.7e-18	100.1	Uncharacterized protein		consensus disorder prediction	Oryza nivara (Indian wild rice)	0	0	0	0	0	MobiDBLite	mobidb-lite	consensus disorder prediction	80	107	27	-	0	0	0
jcf7180000144773	g3255.t1	A0A0E0HDI1	100	66	0	0	1	198	224	289	1.2e-24	120.6	Uncharacterized protein		NA	Oryza nivara (Indian wild rice)	0	0	ADP binding [GO:0043531]	ADP binding [GO:0043531]	GO:0043531	#N/A	#N/A	#N/A	#N/A	#N/A	#N/A	#N/A	#N/A	#N/A	#N/A
jcf7180000144859	g3304.t1	A0A0E0HJ34	99.4	180	1	0	76	615	94	273	3.1e-92	346.7	Uncharacterized protein		NA	Oryza nivara (Indian wild rice)	0	integral component of membrane [GO:0016021]	integral component of membrane [GO:0016021]; ATP binding [GO:0005524]; protein kinase activity [GO:0004672]	ATP binding [GO:0005524]; protein kinase activity [GO:0004672]	GO:0004672; GO:0005524; GO:0016021	SUPERFAMILY	SSF56112	NA	105	205	100	5.64e-10	IPR011009	Protein kinase-like domain superfamily	0
jcf7180000144875	g3313.t1	A0A0E0G0Z4	75.2	101	1	1	130	360	1	101	2.8e-34	153.7	Uncharacterized protein		consensus disorder prediction	Oryza nivara (Indian wild rice)	0	0	0	0	0	MobiDBLite	mobidb-lite	consensus disorder prediction	52	80	28	-	0	0	0
jcf7180000144903	g3328.t1	A0A0E0I9C1	100	25	0	0	252	326	1	25	3.5e-06	60.1	Uncharacterized protein		NA	Oryza nivara (Indian wild rice)	0	0	0	0	0	#N/A	#N/A	#N/A	#N/A	#N/A	#N/A	#N/A	#N/A	#N/A	#N/A
jcf7180000144945	g3348.t1	A0A0E0FYL6	99.2	126	1	0	2	379	26	151	4.8e-67	262.3	Uncharacterized protein		GRF zinc finger	Oryza nivara (Indian wild rice)	0	integral component of membrane [GO:0016021]	integral component of membrane [GO:0016021]; zinc ion binding [GO:0008270]	zinc ion binding [GO:0008270]	GO:0008270; GO:0016021	Pfam	PF06839	GRF zinc finger	5	47	42	5.4e-06	IPR010666	Zinc finger, GRF-type	0
jcf7180000144948	g3351.t1	A0A0E0I1I8	93.7	1387	12	5	200	4276	1	1339	0	2339.7	Uncharacterized protein		NA	Oryza nivara (Indian wild rice)	0	0	ADP binding [GO:0043531]	ADP binding [GO:0043531]	GO:0043531	SUPERFAMILY	SSF52058	NA	720	1101	381	1.68e-35	0	0	0
jcf7180000144958	g3366.t1	A0A0E0II77	40.4	945	500	28	4	2709	8	932	6.4e-161	577	Uncharacterized protein		NA	Oryza nivara (Indian wild rice)	0	0	ADP binding [GO:0043531]	ADP binding [GO:0043531]	GO:0043531	Gene3D	G3DSA:3.80.10.10	NA	511	872	361	4.8e-34	IPR032675	Leucine-rich repeat domain superfamily	0
jcf7180000144961	g3370.t1	A0A0E0JAU3	100	92	0	0	679	954	1	92	8.4e-44	186.4	Uncharacterized protein		consensus disorder prediction	Oryza nivara (Indian wild rice)	0	0	cysteine-type peptidase activity [GO:0008234]	cysteine-type peptidase activity [GO:0008234]	GO:0008234	MobiDBLite	mobidb-lite	consensus disorder prediction	142	228	86	-	0	0	0
jcf7180000144976	g3383.t1	A0A0E0IJT8	90.8	315	25	1	1	945	1	311	1.6e-151	544.3	Uncharacterized protein		NA	Oryza nivara (Indian wild rice)	0	0	ADP binding [GO:0043531]	ADP binding [GO:0043531]	GO:0043531	Gene3D	G3DSA:3.40.50.300	NA	160	287	127	1.5e-15	0	0	0
jcf7180000144979	g3386.t1	A0A0E0G1P9	93.8	337	8	1	94	1104	122	445	6.9e-167	595.5	Uncharacterized protein		NA	Oryza nivara (Indian wild rice)	0	integral component of membrane [GO:0016021]	integral component of membrane [GO:0016021]	0	GO:0016021	#N/A	#N/A	#N/A	#N/A	#N/A	#N/A	#N/A	#N/A	#N/A	#N/A
jcf7180000144984	g3390.t1	A0A0E0FP87	97.1	559	0	1	345	1973	1	559	1.4e-231	811.2	Uncharacterized protein		NA	Oryza nivara (Indian wild rice)	0	0	0	0	0	SUPERFAMILY	SSF52058	NA	295	633	338	2.14e-45	0	0	0
jcf7180000144986	g3392.t1	A0A0E0GTX5	65.9	290	0	1	44	913	1	191	2.8e-88	334.3	Uncharacterized protein		NA	Oryza nivara (Indian wild rice)	0	integral component of membrane [GO:0016021]	integral component of membrane [GO:0016021]; heme binding [GO:0020037]; metal ion binding [GO:0046872]	heme binding [GO:0020037]; metal ion binding [GO:0046872]	GO:0016021; GO:0020037; GO:0046872	SMART	SM01117	NA	85	257	172	5e-15	IPR001199	Cytochrome b5-like heme/steroid binding domain	0
jcf7180000145049	g3451.t1	A0A0E0FIT8	99.3	145	1	0	3	437	211	355	1.1e-80	307.8	Uncharacterized protein		NA	Oryza nivara (Indian wild rice)	0	0	heme binding [GO:0020037]; iron ion binding [GO:0005506]; monooxygenase activity [GO:0004497]; oxidoreductase activity, acting on paired donors, with incorporation or reduction of molecular oxygen [GO:0016705]	heme binding [GO:0020037]; iron ion binding [GO:0005506]; monooxygenase activity [GO:0004497]; oxidoreductase activity, acting on paired donors, with incorporation or reduction of molecular oxygen [GO:0016705]	GO:0004497; GO:0005506; GO:0016705; GO:0020037	Gene3D	G3DSA:1.10.630.10	NA	1	145	144	3.2e-57	IPR036396	Cytochrome P450 superfamily	0
jcf7180000145057	g3458.t1	A0A0E0J429	99.5	579	3	0	1	1737	370	948	0	1112.8	Uncharacterized protein		NA	Oryza nivara (Indian wild rice)	0	0	ADP binding [GO:0043531]; ATP binding [GO:0005524]; protein kinase activity [GO:0004672]	ADP binding [GO:0043531]; ATP binding [GO:0005524]; protein kinase activity [GO:0004672]	GO:0004672; GO:0005524; GO:0043531	Gene3D	G3DSA:3.80.10.10	NA	203	498	295	9.6e-09	IPR032675	Leucine-rich repeat domain superfamily	0
jcf7180000145065	g3466.t1	A0A0E0J464	44.9	430	176	7	3	1115	86	513	1.2e-79	306.2	Uncharacterized protein		NA	Oryza nivara (Indian wild rice)	0	0	ADP binding [GO:0043531]	ADP binding [GO:0043531]	GO:0043531	SUPERFAMILY	SSF52058	NA	41	363	322	4.08e-17	0	0	0
jcf7180000145085	g3479.t1	A0A0E0G640	99.3	139	1	0	172	588	1	139	6.2e-74	285.8	Uncharacterized protein		NA	Oryza nivara (Indian wild rice)	0	0	0	0	0	PIRSF	PIRSF002703	NA	3	196	193	1.6e-52	IPR001938	Thaumatin family	0
jcf7180000145195	g3573.t1	A0A0E0FQ16	96.9	425	8	2	1	1260	1	425	1.6e-228	800.4	Uncharacterized protein		NA	Oryza nivara (Indian wild rice)	0	0	aspartic-type endopeptidase activity [GO:0004190]	aspartic-type endopeptidase activity [GO:0004190]	GO:0004190	SUPERFAMILY	SSF50630	NA	80	419	339	1.21e-77	IPR021109	Aspartic peptidase domain superfamily	0
jcf7180000145209	g3585.t1	A0A0E0IIF9	100	99	0	0	298	2	1	99	2.8e-44	186.4	Uncharacterized protein		consensus disorder prediction	Oryza nivara (Indian wild rice)	0	0	0	0	0	MobiDBLite	mobidb-lite	consensus disorder prediction	71	90	19	-	0	0	0
jcf7180000145344	g3700.t1	A0A0E0FFY5	90.8	141	13	0	1	423	519	659	3.4e-66	259.6	Uncharacterized protein		Wall-associated receptor kinase galacturonan-binding	Oryza nivara (Indian wild rice)	0	0	polysaccharide binding [GO:0030247]	polysaccharide binding [GO:0030247]	GO:0030247	Pfam	PF13947	Wall-associated receptor kinase galacturonan-binding	34	136	102	1e-09	IPR025287	Wall-associated receptor kinase, galacturonan-binding domain	0
jcf7180000145527	g3846.t1	A0A0E0GXA1	70	60	9	1	525	373	264	323	5.7e-11	76.6	Uncharacterized protein		consensus disorder prediction	Oryza nivara (Indian wild rice)	0	0	serine-type endopeptidase activity [GO:0004252]	serine-type endopeptidase activity [GO:0004252]	GO:0004252	MobiDBLite	mobidb-lite	consensus disorder prediction	160	181	21	-	0	0	0
jcf7180000145557	g3874.t1	A0A0E0HA70	99.4	348	2	0	2	1045	65	412	9e-209	734.6	Uncharacterized protein		F_box_assoc_1: F-box protein interaction domain	Oryza nivara (Indian wild rice)	0	0	0	0	0	TIGRFAM	TIGR01640	F_box_assoc_1: F-box protein interaction domain	62	303	241	1.7e-14	IPR017451	F-box associated interaction domain	0
jcf7180000145639	g3939.t1	A0A0E0H9N8	94.1	187	9	1	796	1350	437	623	6e-96	360.1	Uncharacterized protein		NA	Oryza nivara (Indian wild rice)	0	integral component of membrane [GO:0016021]	integral component of membrane [GO:0016021]; ATP binding [GO:0005524]; protein serine/threonine kinase activity [GO:0004674]	ATP binding [GO:0005524]; protein serine/threonine kinase activity [GO:0004674]	GO:0004674; GO:0005524; GO:0016021	Gene3D	G3DSA:3.80.10.10	NA	2	300	298	4.6e-80	IPR032675	Leucine-rich repeat domain superfamily	0
jcf7180000145649	g3948.t1	A0A0E0JA36	100	44	0	0	29	160	7	50	1e-13	84	Uncharacterized protein		consensus disorder prediction	Oryza nivara (Indian wild rice)	0	0	0	0	0	MobiDBLite	mobidb-lite	consensus disorder prediction	1	40	39	-	0	0	0
jcf7180000145666	g3962.t1	A0A0E0J8D0	89.3	391	42	0	1	1173	1	391	1.5e-191	677.6	Uncharacterized protein		consensus disorder prediction	Oryza nivara (Indian wild rice)	0	0	0	0	0	MobiDBLite	mobidb-lite	consensus disorder prediction	368	391	23	-	0	0	0
jcf7180000145671	g3971.t1	A0A0E0GA36	100	61	0	0	222	40	36	96	8.2e-27	127.9	Uncharacterized protein		consensus disorder prediction	Oryza nivara (Indian wild rice)	0	0	0	0	0	MobiDBLite	mobidb-lite	consensus disorder prediction	17	73	56	-	0	0	0
jcf7180000145679	g3977.t1	A0A0E0FG53	99.2	123	1	0	1	369	1	123	2.1e-58	234.2	Uncharacterized protein		Protein of unknown function (DUF3681)	Oryza nivara (Indian wild rice)	0	integral component of membrane [GO:0016021]	integral component of membrane [GO:0016021]	0	GO:0016021	Pfam	PF12442	Protein of unknown function (DUF3681)	66	124	58	8.7e-08	IPR022149	Protein of unknown function DUF3681	0
jcf7180000145703	g3998.t1	A0A0E0J2Z3	94.8	155	8	0	1	465	308	462	3.6e-80	306.2	Uncharacterized protein		NA	Oryza nivara (Indian wild rice)	0	integral component of membrane [GO:0016021]	integral component of membrane [GO:0016021]; ATP binding [GO:0005524]; protein kinase activity [GO:0004672]	ATP binding [GO:0005524]; protein kinase activity [GO:0004672]	GO:0004672; GO:0005524; GO:0016021	SUPERFAMILY	SSF56112	NA	1	127	126	3.16e-18	IPR011009	Protein kinase-like domain superfamily	0
jcf7180000145719	g4011.t1	A0A0E0G4M8	94.6	92	5	0	109	384	23	114	1.6e-38	167.5	Uncharacterized protein		consensus disorder prediction	Oryza nivara (Indian wild rice)	0	0	0	0	0	MobiDBLite	mobidb-lite	consensus disorder prediction	38	68	30	-	0	0	0
jcf7180000145726	g4018.t1	A0A0E0INH5	100	115	0	0	1	345	1	115	5.5e-54	218.8	Uncharacterized protein		consensus disorder prediction	Oryza nivara (Indian wild rice)	0	0	aspartic-type endopeptidase activity [GO:0004190]	aspartic-type endopeptidase activity [GO:0004190]	GO:0004190	MobiDBLite	mobidb-lite	consensus disorder prediction	47	87	40	-	0	0	0
jcf7180000145799	g4074.t1	A0A0E0IAT1	98.6	141	2	0	1	423	1	141	4.9e-28	132.9	Uncharacterized protein		consensus disorder prediction	Oryza nivara (Indian wild rice)	0	0	0	0	0	MobiDBLite	mobidb-lite	consensus disorder prediction	1	98	97	-	0	0	0
jcf7180000145807	g4080.t1	A0A0E0HPS5	80.3	763	73	4	22	2079	153	915	0	1194.9	Uncharacterized protein		NA	Oryza nivara (Indian wild rice)	0	0	ADP binding [GO:0043531]	ADP binding [GO:0043531]	GO:0043531	SUPERFAMILY	SSF52058	NA	364	671	307	4.35e-17	0	0	0
jcf7180000145843	g4104.t1	A0A0E0HG25	79.7	256	18	4	506	1222	1884	2122	1.7e-102	381.7	Uncharacterized protein		NA	Oryza nivara (Indian wild rice)	0	integral component of membrane [GO:0016021]	integral component of membrane [GO:0016021]; ATP binding [GO:0005524]; protein serine/threonine kinase activity [GO:0004674]	ATP binding [GO:0005524]; protein serine/threonine kinase activity [GO:0004674]	GO:0004674; GO:0005524; GO:0016021	SUPERFAMILY	SSF52058	NA	8	221	213	1.81e-32	0	0	KEGG: 00750+1.4.3.5|MetaCyc: PWY-7204|MetaCyc: PWY-7282|Reactome: R-HSA-964975
jcf7180000145848	g4113.t1	A0A0E0FS68	100	45	0	0	85	219	1	45	2.2e-17	97.1	Uncharacterized protein		consensus disorder prediction	Oryza nivara (Indian wild rice)	0	0	0	0	0	MobiDBLite	mobidb-lite	consensus disorder prediction	1	26	25	-	0	0	0
jcf7180000145982	g4193.t1	A0A0E0IHS6	88.4	172	20	0	517	2	21	192	3.3e-80	306.6	Uncharacterized protein		consensus disorder prediction	Oryza nivara (Indian wild rice)	0	0	ATP binding [GO:0005524]; polysaccharide binding [GO:0030247]; protein kinase activity [GO:0004672]	ATP binding [GO:0005524]; polysaccharide binding [GO:0030247]; protein kinase activity [GO:0004672]	GO:0004672; GO:0005524; GO:0030247	MobiDBLite	mobidb-lite	consensus disorder prediction	160	187	27	-	0	0	Reactome: R-HSA-6783984
jcf7180000146015	g4219.t1	A0A0E0IZ55	100	44	0	0	1	132	134	177	5.4e-16	91.3	Uncharacterized protein		NA	Oryza nivara (Indian wild rice)	0	extracellular space [GO:0005615]	extracellular space [GO:0005615]	0	GO:0005615	Gene3D	G3DSA:3.40.50.10490	NA	1	42	41	3.1e-05	0	0	KEGG: 00010+5.3.1.9|KEGG: 00030+5.3.1.9|KEGG: 00500+5.3.1.9|KEGG: 00520+5.3.1.9|MetaCyc: PWY-3801|MetaCyc: PWY-5054|MetaCyc: PWY-5384|MetaCyc: PWY-5514|MetaCyc: PWY-5659|MetaCyc: PWY-6142|MetaCyc: PWY-621|MetaCyc: PWY-622|MetaCyc: PWY-6981|MetaCyc: PWY-6992|MetaCyc: PWY-7238|MetaCyc: PWY-7347|MetaCyc: PWY-7385|MetaCyc: PWY-8013|Reactome: R-HSA-5628897|Reactome: R-HSA-6798695|Reactome: R-HSA-70171…
jcf7180000146054	g4242.t1	A0A0E0IR21	100	34	0	0	102	1	1	34	4.6e-08	66.2	Uncharacterized protein		consensus disorder prediction	Oryza nivara (Indian wild rice)	0	0	0	0	0	MobiDBLite	mobidb-lite	consensus disorder prediction	59	84	25	-	0	0	0
jcf7180000146114	g4268.t1	A0A0E0FS67	100	166	0	0	1	498	1	166	2.3e-84	320.5	Uncharacterized protein		NA	Oryza nivara (Indian wild rice)	0	integral component of membrane [GO:0016021]	integral component of membrane [GO:0016021]	0	GO:0016021	#N/A	#N/A	#N/A	#N/A	#N/A	#N/A	#N/A	#N/A	#N/A	#N/A
jcf7180000146136	g4285.t1	A0A0E0GNX4	91.5	59	4	1	253	77	37	94	2.2e-23	117.9	Uncharacterized protein		consensus disorder prediction	Oryza nivara (Indian wild rice)	0	0	0	0	0	MobiDBLite	mobidb-lite	consensus disorder prediction	1	26	25	-	0	0	0
jcf7180000146303	g4384.t1	A0A0E0GEW7	100	143	0	0	21	449	185	327	9.6e-75	288.1	Uncharacterized protein		NA	Oryza nivara (Indian wild rice)	0	0	ADP binding [GO:0043531]	ADP binding [GO:0043531]	GO:0043531	SUPERFAMILY	SSF52540	NA	10	147	137	5.31e-14	IPR027417	P-loop containing nucleoside triphosphate hydrolase	Reactome: R-HSA-111458|Reactome: R-HSA-111459|Reactome: R-HSA-6798695|Reactome: R-HSA-6803207|Reactome: R-HSA-8953750
jcf7180000146314	g4392.t1	A0A0E0J8T9	100	105	0	0	1	315	641	745	1.7e-51	211.1	Uncharacterized protein		NA	Oryza nivara (Indian wild rice)	0	0	ATP binding [GO:0005524]; protein kinase activity [GO:0004672]	ATP binding [GO:0005524]; protein kinase activity [GO:0004672]	GO:0004672; GO:0005524	Gene3D	G3DSA:1.10.510.10	NA	1	66	65	7.6e-07	0	0	0
jcf7180000146467	g4481.t1	A0A0E0J2Q2	100	52	0	0	1	156	339	390	1.8e-20	106.3	Uncharacterized protein		NA	Oryza nivara (Indian wild rice)	0	0	0	0	0	#N/A	#N/A	#N/A	#N/A	#N/A	#N/A	#N/A	#N/A	#N/A	#N/A
jcf7180000146565	g4533.t1	A0A0E0HQD7	84.6	208	0	1	2	529	450	657	6.6e-91	342	Uncharacterized protein		Domain of unknown function	Oryza nivara (Indian wild rice)	0	integral component of membrane [GO:0016021]	integral component of membrane [GO:0016021]	0	GO:0016021	Pfam	PF13962	Domain of unknown function	102	175	73	6.7e-19	IPR026961	PGG domain	0
jcf7180000146742	g4640.t1	A0A0E0IP09	95.3	148	7	0	447	4	2	149	2e-70	273.9	Uncharacterized protein		consensus disorder prediction	Oryza nivara (Indian wild rice)	0	integral component of membrane [GO:0016021]	integral component of membrane [GO:0016021]	0	GO:0016021	MobiDBLite	mobidb-lite	consensus disorder prediction	1	57	56	-	0	0	0
jcf7180000146811	g4689.t1	A0A0E0GQ33	100	88	0	0	1	264	276	363	8.6e-47	194.5	Uncharacterized protein		NA	Oryza nivara (Indian wild rice)	0	0	cysteine-type peptidase activity [GO:0008234]	cysteine-type peptidase activity [GO:0008234]	GO:0008234	SUPERFAMILY	SSF54001	NA	1	77	76	2.24e-25	IPR038765	Papain-like cysteine peptidase superfamily	0
jcf7180000146916	g4753.t1	A0A0E0IYR8	98.5	65	1	0	197	3	25	89	1.5e-29	138.3	Uncharacterized protein		NA	Oryza nivara (Indian wild rice)	0	0	0	0	0	#N/A	#N/A	#N/A	#N/A	#N/A	#N/A	#N/A	#N/A	#N/A	#N/A
jcf7180000147123	g4863.t1	A0A0E0IAF0	87.9	66	1	1	1	198	1	59	1.3e-23	117.1	Uncharacterized protein		NA	Oryza nivara (Indian wild rice)	0	0	ATP binding [GO:0005524]; carbohydrate binding [GO:0030246]; protein kinase activity [GO:0004672]	ATP binding [GO:0005524]; carbohydrate binding [GO:0030246]; protein kinase activity [GO:0004672]	GO:0004672; GO:0005524; GO:0030246	Gene3D	G3DSA:3.30.200.20	NA	2	66	64	1.9e-15	0	0	0
jcf7180000147154	g4885.t1	A0A0E0HZ23	98.3	517	2	1	3	1553	151	660	4.6e-294	1018.5	Uncharacterized protein		Domain of unknown function (DUF4220)	Oryza nivara (Indian wild rice)	0	integral component of membrane [GO:0016021]	integral component of membrane [GO:0016021]	0	GO:0016021	Pfam	PF13968	Domain of unknown function (DUF4220)	1	286	285	3.6e-07	IPR025315	Domain of unknown function DUF4220	0
jcf7180000147234	g4933.t1	A0A0E0I8G1	98.6	74	1	0	97	318	47	120	1.3e-33	151	Uncharacterized protein		NA	Oryza nivara (Indian wild rice)	0	integral component of membrane [GO:0016021]	integral component of membrane [GO:0016021]; heme binding [GO:0020037]; iron ion binding [GO:0005506]; monooxygenase activity [GO:0004497]; oxidoreductase activity, acting on paired donors, with incorporation or reduction of molecular oxygen [GO:0016705]	heme binding [GO:0020037]; iron ion binding [GO:0005506]; monooxygenase activity [GO:0004497]; oxidoreductase activity, acting on paired donors, with incorporation or reduction of molecular oxygen [GO:0016705]	GO:0004497; GO:0005506; GO:0016021; GO:0016705; GO:0020037	Gene3D	G3DSA:1.10.630.10	NA	29	106	77	7.4e-09	IPR036396	Cytochrome P450 superfamily	KEGG: 00260+1.1.1.3|KEGG: 00270+1.1.1.3|KEGG: 00300+1.1.1.3
jcf7180000147445	g5053.t1	A0A0E0GYX2	77.6	125	0	1	2	292	227	351	5e-48	198.7	Uncharacterized protein		Protein of unknown function (DUF1668)	Oryza nivara (Indian wild rice)	0	0	0	0	0	Pfam	PF07893	Protein of unknown function (DUF1668)	1	66	65	4.9e-16	IPR012871	Protein of unknown function DUF1677, Oryza sativa	0
jcf7180000147447	g5055.t1	A0A0E0G2S7	99.2	124	1	0	373	2	1	124	9.1e-62	245	Uncharacterized protein		consensus disorder prediction	Oryza nivara (Indian wild rice)	0	0	0	0	0	MobiDBLite	mobidb-lite	consensus disorder prediction	1	38	37	-	0	0	0
jcf7180000147570	g5121.t1	A0A0E0JBW2	98.8	82	1	0	38	283	448	529	1.1e-39	171	Uncharacterized protein		Protein of unknown function, DUF594	Oryza nivara (Indian wild rice)	0	0	0	0	0	Pfam	PF04578	Protein of unknown function, DUF594	33	82	49	3.8e-21	IPR007658	Protein of unknown function DUF594	0
jcf7180000147605	g5140.t1	A0A0E0FMR6	98.8	86	1	0	3	260	64	149	3.1e-41	176	Uncharacterized protein		NA	Oryza nivara (Indian wild rice)	0	integral component of membrane [GO:0016021]	integral component of membrane [GO:0016021]; ATP binding [GO:0005524]	ATP binding [GO:0005524]	GO:0005524; GO:0016021	#N/A	#N/A	#N/A	#N/A	#N/A	#N/A	#N/A	#N/A	#N/A	#N/A
jcf7180000147648	g5163.t1	A0A0E0IHS5	100	69	0	0	3	209	911	979	3.2e-35	156	Uncharacterized protein		NA	Oryza nivara (Indian wild rice)	0	integral component of membrane [GO:0016021]	integral component of membrane [GO:0016021]; ATP binding [GO:0005524]; calcium ion binding [GO:0005509]; polysaccharide binding [GO:0030247]; protein kinase activity [GO:0004672]	ATP binding [GO:0005524]; calcium ion binding [GO:0005509]; polysaccharide binding [GO:0030247]; protein kinase activity [GO:0004672]	GO:0004672; GO:0005509; GO:0005524; GO:0016021; GO:0030247	#N/A	#N/A	#N/A	#N/A	#N/A	#N/A	#N/A	#N/A	#N/A	#N/A
jcf7180000147664	g5172.t1	A0A0E0JAK6	100	145	0	0	1	435	373	517	2.4e-78	300.1	Uncharacterized protein		NA	Oryza nivara (Indian wild rice)	0	0	ADP binding [GO:0043531]	ADP binding [GO:0043531]	GO:0043531	#N/A	#N/A	#N/A	#N/A	#N/A	#N/A	#N/A	#N/A	#N/A	#N/A
jcf7180000147709	g5197.t1	A0A0E0IX47	100	122	0	0	123	488	24	145	4.2e-20	107.1	Uncharacterized protein		consensus disorder prediction	Oryza nivara (Indian wild rice)	0	0	0	0	0	MobiDBLite	mobidb-lite	consensus disorder prediction	82	105	23	-	0	0	0
jcf7180000147794	g5247.t1	A0A0E0HZ23	100	31	0	0	3	95	8	38	9.4e-09	66.6	Uncharacterized protein		consensus disorder prediction	Oryza nivara (Indian wild rice)	0	integral component of membrane [GO:0016021]	integral component of membrane [GO:0016021]	0	GO:0016021	MobiDBLite	mobidb-lite	consensus disorder prediction	1	31	30	-	0	0	0
jcf7180000147809	g5253.t1	A0A0E0J464	74.6	539	90	2	1	1614	78	570	2.1e-222	781.2	Uncharacterized protein		NA	Oryza nivara (Indian wild rice)	0	0	ADP binding [GO:0043531]	ADP binding [GO:0043531]	GO:0043531	SUPERFAMILY	SSF52058	NA	280	695	415	2.89e-19	0	0	0
jcf7180000147839	g5265.t1	A0A0E0HY32	99.4	181	1	0	1	543	25	205	7.8e-79	302	Uncharacterized protein		NA	Oryza nivara (Indian wild rice)	0	0	0	0	0	#N/A	#N/A	#N/A	#N/A	#N/A	#N/A	#N/A	#N/A	#N/A	#N/A
jcf7180000147930	g5347.t1	A0A0E0J4I4	100	363	0	0	2	1090	587	949	7.7e-203	714.9	Uncharacterized protein		NA	Oryza nivara (Indian wild rice)	0	0	ADP binding [GO:0043531]	ADP binding [GO:0043531]	GO:0043531	Gene3D	G3DSA:3.80.10.10	NA	1	324	323	2.9e-19	IPR032675	Leucine-rich repeat domain superfamily	0
jcf7180000147977	g5380.t1	A0A0E0JCP1	100	34	0	0	68	169	1	34	1.3e-11	77	Uncharacterized protein		NA	Oryza nivara (Indian wild rice)	0	0	0	0	0	#N/A	#N/A	#N/A	#N/A	#N/A	#N/A	#N/A	#N/A	#N/A	#N/A
jcf7180000148209	g5545.t1	A0A0E0I9E1	96.7	60	2	0	7	186	1	60	6e-26	125.2	Uncharacterized protein		NA	Oryza nivara (Indian wild rice)	0	0	0	0	0	#N/A	#N/A	#N/A	#N/A	#N/A	#N/A	#N/A	#N/A	#N/A	#N/A
jcf7180000148290	g5614.t1	A0A0E0G080	97.1	103	3	0	1	309	1	103	3.4e-46	193	Uncharacterized protein		Rx N-terminal domain	Oryza nivara (Indian wild rice)	0	0	ADP binding [GO:0043531]	ADP binding [GO:0043531]	GO:0043531	Pfam	PF18052	Rx N-terminal domain	22	100	78	2.3e-15	IPR041118	Rx, N-terminal	0
jcf7180000148382	g5685.t1	A0A0E0G6Z0	99.4	649	4	0	2	1948	281	929	0	1289.6	Uncharacterized protein		NA	Oryza nivara (Indian wild rice)	0	0	ADP binding [GO:0043531]	ADP binding [GO:0043531]	GO:0043531	Gene3D	G3DSA:3.80.10.10	NA	277	600	323	1.1e-20	IPR032675	Leucine-rich repeat domain superfamily	Reactome: R-HSA-5368286|Reactome: R-HSA-5389840|Reactome: R-HSA-5419276
jcf7180000148526	g5832.t1	A0A0E0J464	89.9	437	43	1	1	1308	43	479	2.1e-231	810.1	Uncharacterized protein		NA	Oryza nivara (Indian wild rice)	0	0	ADP binding [GO:0043531]	ADP binding [GO:0043531]	GO:0043531	SUPERFAMILY	SSF52047	NA	108	435	327	4.32e-21	0	0	0
jcf7180000148555	g5860.t1	A0A0E0GWE8	97.1	311	4	1	269	1186	1	311	2.3e-168	600.5	Uncharacterized protein		consensus disorder prediction	Oryza nivara (Indian wild rice)	0	0	0	0	0	MobiDBLite	mobidb-lite	consensus disorder prediction	1	25	24	-	0	0	0
jcf7180000148561	g5864.t1	A0A0E0HKT3	97	67	2	0	2	202	41	107	5.8e-33	148.7	Uncharacterized protein		NA	Oryza nivara (Indian wild rice)	0	integral component of membrane [GO:0016021]	integral component of membrane [GO:0016021]	0	GO:0016021	#N/A	#N/A	#N/A	#N/A	#N/A	#N/A	#N/A	#N/A	#N/A	#N/A
jcf7180000148607	g5896.t1	A0A0E0IZJ3	93.7	475	20	2	1	1425	1	465	9.3e-249	867.8	Uncharacterized protein		NA	Oryza nivara (Indian wild rice)	0	0	ADP binding [GO:0043531]	ADP binding [GO:0043531]	GO:0043531	SUPERFAMILY	SSF52540	NA	148	422	274	1.19e-38	IPR027417	P-loop containing nucleoside triphosphate hydrolase	0
jcf7180000148613	g5901.t1	A0A0E0J464	88.4	389	44	1	1	1164	116	504	6.7e-198	699.1	Uncharacterized protein		NA	Oryza nivara (Indian wild rice)	0	0	ADP binding [GO:0043531]	ADP binding [GO:0043531]	GO:0043531	SUPERFAMILY	SSF52058	NA	10	426	416	6.46e-21	0	0	0
jcf7180000148630	g5912.t1	A0A0E0J466	50.7	270	77	3	2	784	598	820	1e-58	235.7	Uncharacterized protein		NA	Oryza nivara (Indian wild rice)	0	0	ADP binding [GO:0043531]	ADP binding [GO:0043531]	GO:0043531	Gene3D	G3DSA:3.80.10.10	NA	54	214	160	2.3e-19	IPR032675	Leucine-rich repeat domain superfamily	0
jcf7180000148631	g5913.t1	A0A0E0J464	38.6	140	42	1	112	531	476	571	2.8e-13	85.5	Uncharacterized protein		NA	Oryza nivara (Indian wild rice)	0	0	ADP binding [GO:0043531]	ADP binding [GO:0043531]	GO:0043531	Gene3D	G3DSA:3.80.10.10	NA	33	149	116	1.3e-06	IPR032675	Leucine-rich repeat domain superfamily	0
jcf7180000138916	g20.t1	A0A0E0L718	52.4	212	62	6	1	618	208	386	3.7e-48	200.3	Uncharacterized protein		Protein of unknown function (DUF3615)	Oryza punctata (Red rice)	0	0	0	0	0	Pfam	PF12274	Protein of unknown function (DUF3615)	46	130	84	3.6e-06	IPR022059	Protein of unknown function DUF3615	0
jcf7180000138917	g21.t1	A0A0E0M2G3	92.1	229	18	0	4	690	236	464	8e-121	441.8	Uncharacterized protein		Domain of unknown function (DUF4216)	Oryza punctata (Red rice)	0	0	0	0	0	Pfam	PF13952	Domain of unknown function (DUF4216)	110	187	77	1.4e-26	IPR025312	Domain of unknown function DUF4216	0
jcf7180000138941	g40.t1	A0A0E0LAP8	68.2	88	28	0	1236	973	82	169	4.4e-27	131.7	Uncharacterized protein		consensus disorder prediction	Oryza punctata (Red rice)	0	0	nucleic acid binding [GO:0003676]	nucleic acid binding [GO:0003676]	GO:0003676	MobiDBLite	mobidb-lite	consensus disorder prediction	526	572	46	-	0	0	0
jcf7180000139007	g102.t1	A0A0E0MMK1	43.1	267	112	11	66	818	323	565	1.5e-41	178.7	Uncharacterized protein		consensus disorder prediction	Oryza punctata (Red rice)	0	integral component of membrane [GO:0016021]	integral component of membrane [GO:0016021]; catalytic activity [GO:0003824]	catalytic activity [GO:0003824]	GO:0003824; GO:0016021	MobiDBLite	mobidb-lite	consensus disorder prediction	1	25	24	-	0	0	0
jcf7180000139025	g120.t1	A0A0E0MFT6	73.4	312	39	1	328	1131	1	312	5.3e-130	473	Uncharacterized protein		NA	Oryza punctata (Red rice)	0	0	0	0	0	SUPERFAMILY	SSF56112	NA	51	167	116	5.89e-06	IPR011009	Protein kinase-like domain superfamily	Reactome: R-HSA-111458|Reactome: R-HSA-111459|Reactome: R-HSA-6798695|Reactome: R-HSA-6803207|Reactome: R-HSA-8953750
jcf7180000139046	g140.t1	A0A0E0L7U3	93.3	120	8	0	329	688	10	129	9.5e-56	226.1	Uncharacterized protein		consensus disorder prediction	Oryza punctata (Red rice)	0	integral component of membrane [GO:0016021]	integral component of membrane [GO:0016021]	0	GO:0016021	MobiDBLite	mobidb-lite	consensus disorder prediction	1	48	47	-	0	0	0
jcf7180000139057	g154.t1	A0A0E0MDT1	83.7	712	82	2	36	2171	488	1165	1.3e-310	1074.7	Uncharacterized protein		NA	Oryza punctata (Red rice)	0	0	ADP binding [GO:0043531]	ADP binding [GO:0043531]	GO:0043531	Gene3D	G3DSA:3.80.10.10	NA	31	328	297	2.5e-37	IPR032675	Leucine-rich repeat domain superfamily	0
jcf7180000139159	g232.t1	A0A0E0MI69	87.6	946	55	4	1	2682	31	966	0	1617.4	Uncharacterized protein		NA	Oryza punctata (Red rice)	0	0	ADP binding [GO:0043531]	ADP binding [GO:0043531]	GO:0043531	SUPERFAMILY	SSF52058	NA	495	887	392	7.82e-22	0	0	0
jcf7180000139164	g237.t1	A0A0E0JHE8	72.5	436	82	4	29	1330	35	434	6.8e-156	559.3	Uncharacterized protein		consensus disorder prediction	Oryza punctata (Red rice)	0	0	nucleic acid binding [GO:0003676]; zinc ion binding [GO:0008270]	nucleic acid binding [GO:0003676]; zinc ion binding [GO:0008270]	GO:0003676; GO:0008270	MobiDBLite	mobidb-lite	consensus disorder prediction	361	440	79	-	0	0	0
jcf7180000139186	g256.t1	A0A0E0MFL2	79.5	577	46	4	163	1677	187	763	8.4e-257	894.8	Uncharacterized protein		Domain of unknown function (DUF4220)	Oryza punctata (Red rice)	0	integral component of membrane [GO:0016021]	integral component of membrane [GO:0016021]	0	GO:0016021	Pfam	PF13968	Domain of unknown function (DUF4220)	60	321	261	9.5e-33	IPR025315	Domain of unknown function DUF4220	0
jcf7180000139189	g258.t1	A0A0E0MIB0	93.6	684	44	0	583	2634	834	1517	7.2e-61	244.6	Uncharacterized protein		NA	Oryza punctata (Red rice)	0	integral component of membrane [GO:0016021]	integral component of membrane [GO:0016021]; ATP binding [GO:0005524]; protein serine/threonine kinase activity [GO:0004674]	ATP binding [GO:0005524]; protein serine/threonine kinase activity [GO:0004674]	GO:0004674; GO:0005524; GO:0016021	SUPERFAMILY	SSF52058	NA	203	552	349	2.47e-60	0	0	0
jcf7180000139194	g261.t1	A0A0E0LL33	67	97	32	0	1	291	163	259	6.4e-30	139	Uncharacterized protein		NA	Oryza punctata (Red rice)	0	0	nucleic acid binding [GO:0003676]; zinc ion binding [GO:0008270]	nucleic acid binding [GO:0003676]; zinc ion binding [GO:0008270]	GO:0003676; GO:0008270	Gene3D	G3DSA:4.10.60.10	NA	40	108	68	1.2e-10	0	0	0
jcf7180000139224	g284.t1	A0A0E0MIB0	81.7	104	17	2	1	312	785	886	4e-35	158.3	Uncharacterized protein		NA	Oryza punctata (Red rice)	0	integral component of membrane [GO:0016021]	integral component of membrane [GO:0016021]; ATP binding [GO:0005524]; protein serine/threonine kinase activity [GO:0004674]	ATP binding [GO:0005524]; protein serine/threonine kinase activity [GO:0004674]	GO:0004674; GO:0005524; GO:0016021	SUPERFAMILY	SSF52047	NA	82	506	424	9.42e-58	0	0	0
jcf7180000139865	g744.t1	A0A0E0LZN4	55.8	77	30	2	196	420	28	102	1.4e-06	61.6	Uncharacterized protein		consensus disorder prediction	Oryza punctata (Red rice)	0	0	0	0	0	MobiDBLite	mobidb-lite	consensus disorder prediction	1	46	45	-	0	0	0
jcf7180000139892	g763.t1	A0A0E0KBF0	72.7	44	12	0	194	325	13	56	1.4e-06	61.2	Uncharacterized protein		consensus disorder prediction	Oryza punctata (Red rice)	0	0	0	0	0	MobiDBLite	mobidb-lite	consensus disorder prediction	89	108	19	-	0	0	0
jcf7180000139960	g792.t1	A0A0E0M5Y6	69.7	468	24	1	1	1050	257	724	1.7e-175	624	Uncharacterized protein		Protein kinase domain profile.	Oryza punctata (Red rice)	0	integral component of membrane [GO:0016021]	integral component of membrane [GO:0016021]; ATP binding [GO:0005524]; calcium ion binding [GO:0005509]; polysaccharide binding [GO:0030247]; protein kinase activity [GO:0004672]	ATP binding [GO:0005524]; calcium ion binding [GO:0005509]; polysaccharide binding [GO:0030247]; protein kinase activity [GO:0004672]	GO:0004672; GO:0005509; GO:0005524; GO:0016021; GO:0030247	ProSiteProfiles	PS50011	Protein kinase domain profile.	1	340	339	23.312	IPR000719	Protein kinase domain	0
jcf7180000139975	g810.t1	A0A0E0MLI7	51.2	123	16	1	3	371	162	240	9.8e-21	108.6	Uncharacterized protein		NA	Oryza punctata (Red rice)	0	0	0	0	0	#N/A	#N/A	#N/A	#N/A	#N/A	#N/A	#N/A	#N/A	#N/A	#N/A
jcf7180000139986	g816.t1	A0A0E0MME0	62.1	66	21	2	188	3	11	76	5.2e-13	83.2	Uncharacterized protein		consensus disorder prediction	Oryza punctata (Red rice)	0	integral component of membrane [GO:0016021]	integral component of membrane [GO:0016021]	0	GO:0016021	MobiDBLite	mobidb-lite	consensus disorder prediction	1	117	116	-	0	0	0
jcf7180000140067	g866.t1	A0A0E0KMI2	88.9	81	9	0	258	500	1	81	6.5e-32	146	Uncharacterized protein		NA	Oryza punctata (Red rice)	0	integral component of membrane [GO:0016021]	integral component of membrane [GO:0016021]	0	GO:0016021	#N/A	#N/A	#N/A	#N/A	#N/A	#N/A	#N/A	#N/A	#N/A	#N/A
jcf7180000140118	g905.t1	A0A0E0MKT8	85	153	23	0	178	636	201	353	2.7e-70	273.9	Uncharacterized protein		NA	Oryza punctata (Red rice)	0	0	oxidoreductase activity [GO:0016491]	oxidoreductase activity [GO:0016491]	GO:0016491	Gene3D	G3DSA:3.40.50.720	NA	60	178	118	4e-56	0	0	0
jcf7180000140148	g926.t1	A0A0E0LCH7	78.4	74	11	1	2	223	29	97	3.7e-19	102.4	Uncharacterized protein		consensus disorder prediction	Oryza punctata (Red rice)	0	0	0	0	0	MobiDBLite	mobidb-lite	consensus disorder prediction	1	48	47	-	0	0	KEGG: 00750+2.6.99.2
jcf7180000140198	g958.t1	A0A0E0LCM0	57.9	259	67	7	100	861	11	232	3.1e-58	234.6	Uncharacterized protein		NA	Oryza punctata (Red rice)	0	0	0	0	0	Coils	Coil	NA	291	346	55	-	0	0	0
jcf7180000140205	g963.t1	A0A0E0K2F0	71.5	267	72	3	1	789	1	267	3e-103	383.6	Uncharacterized protein		NA	Oryza punctata (Red rice)	0	0	0	0	0	SUPERFAMILY	SSF52058	NA	116	258	142	5.95e-06	0	0	0
jcf7180000140522	g1143.t1	A0A0E0JVP8	63.3	98	36	0	296	3	1	98	6e-29	135.6	Uncharacterized protein		NA	Oryza punctata (Red rice)	0	integral component of membrane [GO:0016021]	integral component of membrane [GO:0016021]	0	GO:0016021	#N/A	#N/A	#N/A	#N/A	#N/A	#N/A	#N/A	#N/A	#N/A	#N/A
jcf7180000140531	g1151.t1	A0A0E0MGE0	80.9	236	44	1	1	708	568	802	2.7e-19	104.8	Uncharacterized protein		NA	Oryza punctata (Red rice)	0	integral component of membrane [GO:0016021]	integral component of membrane [GO:0016021]	0	GO:0016021	SUPERFAMILY	SSF52058	NA	2	272	270	3.74e-41	0	0	0
jcf7180000140564	g1171.t1	A0A0E0K8N5	54.9	173	66	4	1	513	1	163	1.5e-37	165.6	Uncharacterized protein		NA	Oryza punctata (Red rice)	0	0	0	0	0	#N/A	#N/A	#N/A	#N/A	#N/A	#N/A	#N/A	#N/A	#N/A	#N/A
jcf7180000140660	g1217.t1	A0A0E0JI53	75.7	177	25	1	1	477	8	184	1.4e-68	267.7	Uncharacterized protein		consensus disorder prediction	Oryza punctata (Red rice)	0	0	0	0	0	MobiDBLite	mobidb-lite	consensus disorder prediction	139	159	20	-	0	0	0
jcf7180000140674	g1226.t1	A0A0E0L3U8	85.2	128	17	1	7	390	183	308	3.4e-52	213	Uncharacterized protein		NA	Oryza punctata (Red rice)	transcription, DNA-templated [GO:0006351]	nucleus [GO:0005634]	nucleus [GO:0005634]; DNA binding transcription factor activity [GO:0003700]; sequence-specific DNA binding [GO:0043565]; transcription, DNA-templated [GO:0006351]	DNA binding transcription factor activity [GO:0003700]; sequence-specific DNA binding [GO:0043565]	GO:0003700; GO:0005634; GO:0006351; GO:0043565	#N/A	#N/A	#N/A	#N/A	#N/A	#N/A	#N/A	#N/A	#N/A	#N/A
jcf7180000140749	g1265.t1	A0A0E0LUM2	72.2	36	10	0	31	138	238	273	2e-07	62.8	Uncharacterized protein		consensus disorder prediction	Oryza punctata (Red rice)	0	0	0	0	0	MobiDBLite	mobidb-lite	consensus disorder prediction	24	45	21	-	0	0	0
jcf7180000140817	g1299.t1	A0A0E0KEJ6	67.4	43	14	0	9	137	115	157	9e-06	58.5	Uncharacterized protein		NA	Oryza punctata (Red rice)	0	0	0	0	0	#N/A	#N/A	#N/A	#N/A	#N/A	#N/A	#N/A	#N/A	#N/A	#N/A
jcf7180000140868	g1327.t1	A0A0E0M1H1	71.2	132	5	1	1	297	2645	2776	2.7e-37	163.3	Uncharacterized protein		consensus disorder prediction	Oryza punctata (Red rice)	0	integral component of membrane [GO:0016021]	integral component of membrane [GO:0016021]; ionotropic glutamate receptor activity [GO:0004970]	ionotropic glutamate receptor activity [GO:0004970]	GO:0004970; GO:0016021	MobiDBLite	mobidb-lite	consensus disorder prediction	69	112	43	-	0	0	0
jcf7180000141339	g1549.t1	A0A0E0KMI2	53.2	393	134	10	2	1120	333	695	5.1e-93	350.1	Uncharacterized protein		NA	Oryza punctata (Red rice)	0	integral component of membrane [GO:0016021]	integral component of membrane [GO:0016021]	0	GO:0016021	#N/A	#N/A	#N/A	#N/A	#N/A	#N/A	#N/A	#N/A	#N/A	#N/A
jcf7180000141869	g1813.t1	A0A0E0MH25	87.6	380	28	1	1	1083	610	989	3.7e-157	563.1	Uncharacterized protein		NA	Oryza punctata (Red rice)	0	0	ADP binding [GO:0043531]	ADP binding [GO:0043531]	GO:0043531	Gene3D	G3DSA:3.80.10.10	NA	1	317	316	6.7e-26	IPR032675	Leucine-rich repeat domain superfamily	0
jcf7180000142544	g2112.t1	A0A0E0JKF6	62	142	23	1	18	350	62	203	3.1e-36	159.8	Uncharacterized protein		NA	Oryza punctata (Red rice)	0	0	0	0	0	#N/A	#N/A	#N/A	#N/A	#N/A	#N/A	#N/A	#N/A	#N/A	#N/A
jcf7180000142634	g2150.t1	A0A0E0JQH8	92.5	53	4	0	1	159	255	307	2.9e-15	89.7	Uncharacterized protein		consensus disorder prediction	Oryza punctata (Red rice)	0	0	0	0	0	MobiDBLite	mobidb-lite	consensus disorder prediction	1	85	84	-	0	0	0
jcf7180000143210	g2376.t1	A0A0E0MFK6	95.4	65	3	0	2	196	293	357	7.4e-27	127.9	Uncharacterized protein		Sialidase_non-viral	Oryza punctata (Red rice)	0	0	0	0	0	CDD	cd15482	Sialidase_non-viral	1	66	65	6.62e-05	0	0	0
jcf7180000143427	g2456.t1	A0A0E0L7U5	90.6	53	5	0	7	165	2	54	1.4e-15	90.1	Uncharacterized protein		NA	Oryza punctata (Red rice)	0	integral component of membrane [GO:0016021]	integral component of membrane [GO:0016021]	0	GO:0016021	#N/A	#N/A	#N/A	#N/A	#N/A	#N/A	#N/A	#N/A	#N/A	#N/A
jcf7180000143622	g2535.t1	A0A0E0MBV5	70.5	95	28	0	1	285	187	281	7.6e-25	121.7	Uncharacterized protein		NA	Oryza punctata (Red rice)	0	integral component of membrane [GO:0016021]	integral component of membrane [GO:0016021]; solute:proton antiporter activity [GO:0015299]	solute:proton antiporter activity [GO:0015299]	GO:0015299; GO:0016021	Gene3D	G3DSA:1.20.1530.20	NA	1	91	90	1.7e-05	IPR038770	Sodium/solute symporter superfamily	0
jcf7180000144149	g2752.t1	A0A0E0MH79	91.7	945	74	4	1	2832	1	942	0	1676.8	Uncharacterized protein		NA	Oryza punctata (Red rice)	0	0	ADP binding [GO:0043531]	ADP binding [GO:0043531]	GO:0043531	SUPERFAMILY	SSF52058	NA	508	893	385	5.44e-35	0	0	0
jcf7180000144178	g2782.t1	A0A0E0MHS5	91.5	520	39	4	1381	2931	1	518	2e-269	937.6	Uncharacterized protein		NA	Oryza punctata (Red rice)	0	0	0	0	0	Gene3D	G3DSA:3.80.10.10	NA	599	957	358	2.5e-20	IPR032675	Leucine-rich repeat domain superfamily	0
jcf7180000144215	g2813.t1	A0A0E0KDV3	75	248	27	1	319	1062	1	213	1.3e-99	372.1	Uncharacterized protein		Plant transposase (Ptta/En/Spm family)	Oryza punctata (Red rice)	0	0	0	0	0	Pfam	PF03004	Plant transposase (Ptta/En/Spm family)	205	290	85	1.9e-06	IPR004252	Probable transposase, Ptta/En/Spm, plant	0
jcf7180000144509	g3076.t1	A0A0E0K2E8	89.7	398	41	0	516	1709	588	985	2.8e-207	730.3	Uncharacterized protein		NA	Oryza punctata (Red rice)	0	integral component of membrane [GO:0016021]	integral component of membrane [GO:0016021]; ATP binding [GO:0005524]; protein kinase activity [GO:0004672]	ATP binding [GO:0005524]; protein kinase activity [GO:0004672]	GO:0004672; GO:0005524; GO:0016021	SUPERFAMILY	SSF56112	NA	249	562	313	3.51e-72	IPR011009	Protein kinase-like domain superfamily	0
jcf7180000144568	g3126.t1	A0A0E0L1Q7	92	264	19	1	574	1365	1	262	9.4e-135	489.2	Uncharacterized protein		NA	Oryza punctata (Red rice)	exocytosis [GO:0006887]	exocyst [GO:0000145]	exocyst [GO:0000145]; exocytosis [GO:0006887]	0	GO:0000145; GO:0006887	Gene3D	G3DSA:1.20.1280.170	NA	17	453	436	1.3e-36	0	0	Reactome: R-HSA-1445148|Reactome: R-HSA-264876|Reactome: R-HSA-5620916
jcf7180000144944	g3347.t1	A0A0E0MDT1	86.8	997	92	1	3	2993	66	1022	0	1686	Uncharacterized protein		NA	Oryza punctata (Red rice)	0	0	ADP binding [GO:0043531]	ADP binding [GO:0043531]	GO:0043531	SUPERFAMILY	SSF52058	NA	612	943	331	1.28e-18	0	0	0
jcf7180000146046	g4238.t1	A0A0E0L1P9	59.5	309	83	7	7	915	67	339	2e-74	288.1	Uncharacterized protein		NA	Oryza punctata (Red rice)	exocytosis [GO:0006887]	exocyst [GO:0000145]	exocyst [GO:0000145]; exocytosis [GO:0006887]	0	GO:0000145; GO:0006887	Gene3D	G3DSA:1.20.1280.170	NA	9	305	296	4.2e-16	0	0	Reactome: R-HSA-1445148|Reactome: R-HSA-264876|Reactome: R-HSA-5620916
jcf7180000146146	g4293.t1	A0A0E0M5V3	57.8	90	34	1	3	272	102	187	3.4e-15	89.7	Uncharacterized protein		NA	Oryza punctata (Red rice)	0	0	0	0	0	Coils	Coil	NA	36	70	34	-	0	0	Reactome: R-HSA-389661
jcf7180000146855	g4718.t1	A0A0E0MGE0	74.8	230	38	3	376	1005	69	298	1.1e-75	292.4	Uncharacterized protein		NA	Oryza punctata (Red rice)	0	integral component of membrane [GO:0016021]	integral component of membrane [GO:0016021]	0	GO:0016021	SUPERFAMILY	SSF52058	NA	126	322	196	1.96e-24	0	0	0
jcf7180000146871	g4729.t1	A0A0E0KR76	79.3	87	17	1	2	259	683	769	9.2e-38	164.5	Uncharacterized protein	4335984	NA	Oryza punctata (Red rice)	0	0	FAD binding [GO:0071949]	FAD binding [GO:0071949]	GO:0071949	#N/A	#N/A	#N/A	#N/A	#N/A	#N/A	#N/A	#N/A	#N/A	#N/A
jcf7180000146986	g4789.t1	A0A0E0MLK0	56.7	402	71	6	1	1113	1	330	1.3e-110	409.1	Uncharacterized protein		NA	Oryza punctata (Red rice)	0	0	0	0	0	Gene3D	G3DSA:2.40.70.10	NA	369	495	126	1.7e-20	IPR021109	Aspartic peptidase domain superfamily	0
jcf7180000147538	g5107.t1	A0A0E0M094	87.5	152	18	1	2	457	129	279	1.3e-71	277.7	Uncharacterized protein		Malectin-like domain	Oryza punctata (Red rice)	0	0	ATP binding [GO:0005524]; protein kinase activity [GO:0004672]	ATP binding [GO:0005524]; protein kinase activity [GO:0004672]	GO:0004672; GO:0005524	Pfam	PF12819	Malectin-like domain	1	152	151	6.3e-20	IPR024788	Malectin-like domain	0
jcf7180000147855	g5277.t1	A0A0E0MH25	85	506	54	8	1	1461	1	503	3e-242	846.3	Uncharacterized protein		NA	Oryza punctata (Red rice)	0	0	ADP binding [GO:0043531]	ADP binding [GO:0043531]	GO:0043531	SUPERFAMILY	SSF52540	NA	153	385	232	3.44e-37	IPR027417	P-loop containing nucleoside triphosphate hydrolase	Reactome: R-HSA-111458|Reactome: R-HSA-111459|Reactome: R-HSA-6798695|Reactome: R-HSA-6803207|Reactome: R-HSA-8953750
jcf7180000147869	g5293.t1	A0A0E0LQW3	70.6	398	74	6	106	1191	4	394	4.6e-151	543.1	Uncharacterized protein		Protein of unknown function (DUF295)	Oryza punctata (Red rice)	0	0	0	0	0	Pfam	PF03478	Protein of unknown function (DUF295)	300	345	45	7.5e-09	IPR005174	Domain unknown function DUF295	0
jcf7180000148589	g5882.t1	A0A0E0MI43	93.3	30	2	0	1	90	1035	1064	1.6e-07	62.8	Uncharacterized protein		NA	Oryza punctata (Red rice)	0	0	ADP binding [GO:0043531]	ADP binding [GO:0043531]	GO:0043531	#N/A	#N/A	#N/A	#N/A	#N/A	#N/A	#N/A	#N/A	#N/A	#N/A
jcf7180000148593	g5884.t1	A0A0E0KH96	66.1	56	19	0	447	614	2	57	5.2e-13	83.6	Uncharacterized protein		consensus disorder prediction	Oryza punctata (Red rice)	0	0	0	0	0	MobiDBLite	mobidb-lite	consensus disorder prediction	1	48	47	-	0	0	0
jcf7180000148595	g5885.t1	A0A0E0MI43	75.3	344	42	3	3	905	722	1065	3.6e-121	443.4	Uncharacterized protein		NA	Oryza punctata (Red rice)	0	0	ADP binding [GO:0043531]	ADP binding [GO:0043531]	GO:0043531	SUPERFAMILY	SSF52058	NA	6	267	261	3.06e-09	0	0	0
jcf7180000148644	g5929.t1	A0A0E0MGE0	60	745	172	8	1	1953	218	930	1.3e-102	382.9	Uncharacterized protein		NA	Oryza punctata (Red rice)	0	integral component of membrane [GO:0016021]	integral component of membrane [GO:0016021]	0	GO:0016021	SUPERFAMILY	SSF52047	NA	3	312	309	8.63e-40	0	0	0
jcf7180000138913	g19.t1	A0A0E0P884	58.8	85	22	1	216	1	89	173	1.3e-16	94	Uncharacterized protein		consensus disorder prediction	Oryza rufipogon (Brownbeard rice) (Asian wild rice)	0	0	0	0	0	MobiDBLite	mobidb-lite	consensus disorder prediction	51	73	22	-	0	0	0
jcf7180000138943	g43.t1	A0A0E0Q179	99.8	1023	2	0	1	3069	1	1023	0	1961.8	Uncharacterized protein		NA	Oryza rufipogon (Brownbeard rice) (Asian wild rice)	0	0	ADP binding [GO:0043531]	ADP binding [GO:0043531]	GO:0043531	SUPERFAMILY	SSF52058	NA	544	912	368	8.67e-17	0	0	0
jcf7180000138945	g45.t1	A0A0E0QWK5	99.5	920	5	0	1	2760	1	920	0	1682.9	Uncharacterized protein		NA	Oryza rufipogon (Brownbeard rice) (Asian wild rice)	0	0	ADP binding [GO:0043531]	ADP binding [GO:0043531]	GO:0043531	Gene3D	G3DSA:3.80.10.10	NA	527	914	387	3e-39	IPR032675	Leucine-rich repeat domain superfamily	0
jcf7180000138970	g67.t1	A0A0E0NGM5	93.5	231	14	1	1	693	1	230	1.2e-113	417.9	Uncharacterized protein		NA	Oryza rufipogon (Brownbeard rice) (Asian wild rice)	cell surface receptor signaling pathway [GO:0007166]	0	signal transducer activity [GO:0004871]; cell surface receptor signaling pathway [GO:0007166]	signal transducer activity [GO:0004871]	GO:0004871; GO:0007166	Gene3D	G3DSA:1.20.930.20	NA	15	135	120	1.6e-06	IPR036537	Adaptor protein Cbl, N-terminal domain superfamily	0
jcf7180000138971	g69.t1	A0A0E0P9M1	95.3	148	7	0	1	444	623	770	1.5e-64	254.2	Uncharacterized protein		small GTPase Rab1 family profile.	Oryza rufipogon (Brownbeard rice) (Asian wild rice)	0	0	GTP binding [GO:0005525]; GTPase activity [GO:0003924]	GTPase activity [GO:0003924]; GTP binding [GO:0005525]	GO:0003924; GO:0005525	ProSiteProfiles	PS51419	small GTPase Rab1 family profile.	1	148	147	19.79	0	0	0
jcf7180000138996	g86.t1	A0A0E0QQH7	100	43	0	0	432	304	24	66	1.8e-14	87.8	Uncharacterized protein		NA	Oryza rufipogon (Brownbeard rice) (Asian wild rice)	0	integral component of membrane [GO:0016021]	integral component of membrane [GO:0016021]	0	GO:0016021	#N/A	#N/A	#N/A	#N/A	#N/A	#N/A	#N/A	#N/A	#N/A	#N/A
jcf7180000139028	g123.t1	A0A0E0PIC9	100	191	0	0	1	573	1	191	3e-89	336.7	Uncharacterized protein		NA	Oryza rufipogon (Brownbeard rice) (Asian wild rice)	0	0	DNA binding [GO:0003677]	DNA binding [GO:0003677]	GO:0003677	SMART	SM00614	NA	28	86	58	0.0012	IPR003656	Zinc finger, BED-type	0
jcf7180000139042	g136.t1	A0A0E0Q3Q4	98.6	775	8	2	1	2319	1	774	0	1501.9	Uncharacterized protein		Domain of unknown function (DUF4220)	Oryza rufipogon (Brownbeard rice) (Asian wild rice)	0	integral component of membrane [GO:0016021]	integral component of membrane [GO:0016021]	0	GO:0016021	Pfam	PF13968	Domain of unknown function (DUF4220)	68	514	446	3.9e-35	IPR025315	Domain of unknown function DUF4220	0
jcf7180000139136	g213.t1	A0A0E0Q940	82	618	3	1	103	1632	1	618	3.3e-282	979.2	Uncharacterized protein		NA	Oryza rufipogon (Brownbeard rice) (Asian wild rice)	0	0	ADP binding [GO:0043531]	ADP binding [GO:0043531]	GO:0043531	SUPERFAMILY	SSF52540	NA	175	440	265	2.91e-29	IPR027417	P-loop containing nucleoside triphosphate hydrolase	0
jcf7180000139155	g228.t1	A0A0E0P4H7	97.7	1166	18	1	1	3498	1	1157	0	2138.6	Uncharacterized protein		NA	Oryza rufipogon (Brownbeard rice) (Asian wild rice)	0	0	ADP binding [GO:0043531]	ADP binding [GO:0043531]	GO:0043531	Gene3D	G3DSA:3.80.10.10	NA	543	908	365	1.1e-22	IPR032675	Leucine-rich repeat domain superfamily	0
jcf7180000139172	g243.t1	A0A0E0NGM7	80	50	9	1	16	162	137	186	1.2e-11	77	Uncharacterized protein		NA	Oryza rufipogon (Brownbeard rice) (Asian wild rice)	cell surface receptor signaling pathway [GO:0007166]	0	ATP binding [GO:0005524]; protein kinase activity [GO:0004672]; signal transducer activity [GO:0004871]; cell surface receptor signaling pathway [GO:0007166]	ATP binding [GO:0005524]; protein kinase activity [GO:0004672]; signal transducer activity [GO:0004871]	GO:0004672; GO:0004871; GO:0005524; GO:0007166	#N/A	#N/A	#N/A	#N/A	#N/A	#N/A	#N/A	#N/A	#N/A	#N/A
jcf7180000139196	g262.t1	A0A0E0R5P6	87.1	683	42	3	1	1938	1	674	0	1156.4	Uncharacterized protein		Domain of unknown function (DUF4220)	Oryza rufipogon (Brownbeard rice) (Asian wild rice)	0	integral component of membrane [GO:0016021]	integral component of membrane [GO:0016021]	0	GO:0016021	Pfam	PF13968	Domain of unknown function (DUF4220)	58	365	307	4.9e-37	IPR025315	Domain of unknown function DUF4220	0
jcf7180000139196	g263.t1	A0A0E0R5P7	100	65	0	0	118	312	1	65	4e-27	129.4	Uncharacterized protein		consensus disorder prediction	Oryza rufipogon (Brownbeard rice) (Asian wild rice)	0	0	0	0	0	MobiDBLite	mobidb-lite	consensus disorder prediction	1	27	26	-	0	0	0
jcf7180000139202	g268.t1	A0A0E0Q182	96.9	675	14	2	1	2022	1	669	0	1218.4	Uncharacterized protein		NA	Oryza rufipogon (Brownbeard rice) (Asian wild rice)	0	0	ADP binding [GO:0043531]; DNA binding [GO:0003677]	ADP binding [GO:0043531]; DNA binding [GO:0003677]	GO:0003677; GO:0043531	SUPERFAMILY	SSF52540	NA	324	595	271	4.77e-32	IPR027417	P-loop containing nucleoside triphosphate hydrolase	0
jcf7180000139246	g305.t1	A0A0E0QWL6	98.1	54	1	0	50	211	106	159	2.8e-19	103.6	Uncharacterized protein		NA	Oryza rufipogon (Brownbeard rice) (Asian wild rice)	0	0	0	0	0	#N/A	#N/A	#N/A	#N/A	#N/A	#N/A	#N/A	#N/A	#N/A	#N/A
jcf7180000139264	g323.t1	A0A0E0Q182	99.7	367	1	0	2	1102	765	1131	2.5e-207	729.9	Uncharacterized protein		NA	Oryza rufipogon (Brownbeard rice) (Asian wild rice)	0	0	ADP binding [GO:0043531]; DNA binding [GO:0003677]	ADP binding [GO:0043531]; DNA binding [GO:0003677]	GO:0003677; GO:0043531	Gene3D	G3DSA:3.80.10.10	NA	1	280	279	5.3e-16	IPR032675	Leucine-rich repeat domain superfamily	0
jcf7180000139341	g381.t1	A0A0E0PZZ9	100	67	0	0	1	201	29	95	1e-31	144.1	Uncharacterized protein		NA	Oryza rufipogon (Brownbeard rice) (Asian wild rice)	0	0	0	0	0	#N/A	#N/A	#N/A	#N/A	#N/A	#N/A	#N/A	#N/A	#N/A	#N/A
jcf7180000139444	g463.t1	A0A0E0QXH1	73.2	269	32	1	1	687	1	269	1e-97	365.2	Uncharacterized protein		consensus disorder prediction	Oryza rufipogon (Brownbeard rice) (Asian wild rice)	0	0	0	0	0	MobiDBLite	mobidb-lite	consensus disorder prediction	1	92	91	-	0	0	0
jcf7180000139619	g583.t1	A0A0E0RJC8	51.5	97	41	1	294	4	1	91	6.6e-13	83.6	Uncharacterized protein		NA	Oryza rufipogon (Brownbeard rice) (Asian wild rice)	0	0	0	0	0	Coils	Coil	NA	124	124	0	-	0	0	0
jcf7180000139888	g760.t1	A0A0E0Q8D4	100	67	0	0	1	201	1	67	4.6e-32	145.2	Uncharacterized protein		NA	Oryza rufipogon (Brownbeard rice) (Asian wild rice)	0	0	0	0	0	#N/A	#N/A	#N/A	#N/A	#N/A	#N/A	#N/A	#N/A	#N/A	#N/A
jcf7180000139951	g786.t1	A0A0E0N1E7	98.2	276	5	0	1	828	1	276	3.9e-146	526.2	Uncharacterized protein		NA	Oryza rufipogon (Brownbeard rice) (Asian wild rice)	0	0	0	0	0	#N/A	#N/A	#N/A	#N/A	#N/A	#N/A	#N/A	#N/A	#N/A	#N/A
jcf7180000140017	g837.t1	A0A0E0R5V0	100	94	0	0	2	283	13	106	1e-42	181	Uncharacterized protein		NA	Oryza rufipogon (Brownbeard rice) (Asian wild rice)	0	integral component of membrane [GO:0016021]	integral component of membrane [GO:0016021]	0	GO:0016021	#N/A	#N/A	#N/A	#N/A	#N/A	#N/A	#N/A	#N/A	#N/A	#N/A
jcf7180000140033	g848.t1	A0A0E0QEA6	91.2	396	0	1	1	1083	1	396	9.7e-206	724.5	Uncharacterized protein		Domain of unknown function (DUF4220)	Oryza rufipogon (Brownbeard rice) (Asian wild rice)	0	integral component of membrane [GO:0016021]	integral component of membrane [GO:0016021]	0	GO:0016021	Pfam	PF13968	Domain of unknown function (DUF4220)	168	295	127	3.1e-08	IPR025315	Domain of unknown function DUF4220	0
jcf7180000140080	g876.t1	A0A0E0P4H7	86.3	1178	35	4	1	3342	1170	2285	0	1823.1	Uncharacterized protein		NA	Oryza rufipogon (Brownbeard rice) (Asian wild rice)	0	0	ADP binding [GO:0043531]	ADP binding [GO:0043531]	GO:0043531	SUPERFAMILY	SSF52058	NA	539	1099	560	1.58e-21	0	0	0
jcf7180000140100	g895.t1	A0A0E0QVP7	94.4	539	6	2	2	1549	146	683	5e-295	1021.9	Uncharacterized protein		Protein of unknown function (DUF3615)	Oryza rufipogon (Brownbeard rice) (Asian wild rice)	0	0	0	0	0	Pfam	PF12274	Protein of unknown function (DUF3615)	409	448	39	0.00022	IPR022059	Protein of unknown function DUF3615	0
jcf7180000140238	g981.t1	A0A0E0P884	74.4	86	13	2	340	570	95	180	1.6e-26	128.3	Uncharacterized protein		NA	Oryza rufipogon (Brownbeard rice) (Asian wild rice)	0	0	0	0	0	#N/A	#N/A	#N/A	#N/A	#N/A	#N/A	#N/A	#N/A	#N/A	#N/A
jcf7180000140301	g1021.t1	A0A0E0Q939	81.7	197	36	0	922	1512	178	374	3.3e-62	248.4	Uncharacterized protein		consensus disorder prediction	Oryza rufipogon (Brownbeard rice) (Asian wild rice)	0	0	0	0	0	MobiDBLite	mobidb-lite	consensus disorder prediction	339	378	39	-	0	0	0
jcf7180000140413	g1089.t1	A0A0E0QV60	100	126	0	0	7	384	831	956	3e-69	269.6	Uncharacterized protein		NA	Oryza rufipogon (Brownbeard rice) (Asian wild rice)	0	0	cysteine-type peptidase activity [GO:0008234]	cysteine-type peptidase activity [GO:0008234]	GO:0008234	Gene3D	G3DSA:3.90.70.10	NA	1	117	116	4.3e-45	0	0	0
jcf7180000140451	g1105.t1	A0A0E0R6N3	81	258	21	3	2	691	78	335	5.7e-106	392.5	Uncharacterized protein		NA	Oryza rufipogon (Brownbeard rice) (Asian wild rice)	0	integral component of membrane [GO:0016021]	integral component of membrane [GO:0016021]; heme binding [GO:0020037]; iron ion binding [GO:0005506]; monooxygenase activity [GO:0004497]; oxidoreductase activity, acting on paired donors, with incorporation or reduction of molecular oxygen [GO:0016705]	heme binding [GO:0020037]; iron ion binding [GO:0005506]; monooxygenase activity [GO:0004497]; oxidoreductase activity, acting on paired donors, with incorporation or reduction of molecular oxygen [GO:0016705]	GO:0004497; GO:0005506; GO:0016021; GO:0016705; GO:0020037	Gene3D	G3DSA:1.10.630.10	NA	1	223	222	7.3e-36	IPR036396	Cytochrome P450 superfamily	0
jcf7180000140582	g1179.t1	A0A0E0R6N3	76.5	183	27	2	73	621	317	483	1.4e-68	268.1	Uncharacterized protein		NA	Oryza rufipogon (Brownbeard rice) (Asian wild rice)	0	integral component of membrane [GO:0016021]	integral component of membrane [GO:0016021]; heme binding [GO:0020037]; iron ion binding [GO:0005506]; monooxygenase activity [GO:0004497]; oxidoreductase activity, acting on paired donors, with incorporation or reduction of molecular oxygen [GO:0016705]	heme binding [GO:0020037]; iron ion binding [GO:0005506]; monooxygenase activity [GO:0004497]; oxidoreductase activity, acting on paired donors, with incorporation or reduction of molecular oxygen [GO:0016705]	GO:0004497; GO:0005506; GO:0016021; GO:0016705; GO:0020037	Gene3D	G3DSA:1.10.630.10	NA	24	197	173	2.7e-18	IPR036396	Cytochrome P450 superfamily	0
jcf7180000140591	g1181.t1	A0A0E0Q8D5	67.4	95	0	1	1	192	1	95	8.3e-24	117.9	Uncharacterized protein		NA	Oryza rufipogon (Brownbeard rice) (Asian wild rice)	0	0	0	0	0	#N/A	#N/A	#N/A	#N/A	#N/A	#N/A	#N/A	#N/A	#N/A	#N/A
jcf7180000140611	g1191.t1	A0A0E0QWV8	89.1	55	5	1	70	234	340	393	2e-19	103.6	Uncharacterized protein		NA	Oryza rufipogon (Brownbeard rice) (Asian wild rice)	0	0	ATP binding [GO:0005524]; calcium ion binding [GO:0005509]; polysaccharide binding [GO:0030247]; protein kinase activity [GO:0004672]	ATP binding [GO:0005524]; calcium ion binding [GO:0005509]; polysaccharide binding [GO:0030247]; protein kinase activity [GO:0004672]	GO:0004672; GO:0005509; GO:0005524; GO:0030247	Gene3D	G3DSA:2.10.25.10	NA	25	70	45	1.4e-11	0	0	0
jcf7180000140623	g1194.t1	A0A0E0R599	98.4	185	3	0	24	578	514	698	6.8e-65	255.8	Uncharacterized protein		consensus disorder prediction	Oryza rufipogon (Brownbeard rice) (Asian wild rice)	0	integral component of membrane [GO:0016021]	integral component of membrane [GO:0016021]	0	GO:0016021	MobiDBLite	mobidb-lite	consensus disorder prediction	1	59	58	-	0	0	0
jcf7180000140703	g1242.t1	A0A0E0NWA4	91.2	57	5	0	1	171	174	230	1.5e-12	80.1	Uncharacterized protein		consensus disorder prediction	Oryza rufipogon (Brownbeard rice) (Asian wild rice)	0	0	0	0	0	MobiDBLite	mobidb-lite	consensus disorder prediction	1	24	23	-	0	0	0
jcf7180000140776	g1280.t1	A0A0E0Q937	100	81	0	0	241	483	4	84	5.5e-36	159.5	Uncharacterized protein		NA	Oryza rufipogon (Brownbeard rice) (Asian wild rice)	0	0	ADP binding [GO:0043531]	ADP binding [GO:0043531]	GO:0043531	#N/A	#N/A	#N/A	#N/A	#N/A	#N/A	#N/A	#N/A	#N/A	#N/A
jcf7180000140866	g1324.t1	A0A0E0MQJ2	100	34	0	0	3	104	1311	1344	3.1e-13	81.6	Uncharacterized protein		NA	Oryza rufipogon (Brownbeard rice) (Asian wild rice)	0	integral component of membrane [GO:0016021]	integral component of membrane [GO:0016021]; ATP binding [GO:0005524]; protein kinase activity [GO:0004672]	ATP binding [GO:0005524]; protein kinase activity [GO:0004672]	GO:0004672; GO:0005524; GO:0016021	#N/A	#N/A	#N/A	#N/A	#N/A	#N/A	#N/A	#N/A	#N/A	#N/A
jcf7180000140866	g1325.t1	A0A0E0MQJ8	95.4	152	1	1	1	456	89	234	1e-79	304.7	Uncharacterized protein		NA	Oryza rufipogon (Brownbeard rice) (Asian wild rice)	0	integral component of membrane [GO:0016021]	integral component of membrane [GO:0016021]; ATP binding [GO:0005524]; polysaccharide binding [GO:0030247]; protein kinase activity [GO:0004672]	ATP binding [GO:0005524]; polysaccharide binding [GO:0030247]; protein kinase activity [GO:0004672]	GO:0004672; GO:0005524; GO:0016021; GO:0030247	#N/A	#N/A	#N/A	#N/A	#N/A	#N/A	#N/A	#N/A	#N/A	#N/A
jcf7180000141759	g1757.t1	A0A0E0Q938	81.2	197	1	1	1	483	196	392	4.6e-83	315.8	Uncharacterized protein		NA	Oryza rufipogon (Brownbeard rice) (Asian wild rice)	0	0	ADP binding [GO:0043531]	ADP binding [GO:0043531]	GO:0043531	SUPERFAMILY	SSF52540	NA	7	161	154	3.54e-18	IPR027417	P-loop containing nucleoside triphosphate hydrolase	Reactome: R-HSA-111458|Reactome: R-HSA-111459|Reactome: R-HSA-6798695|Reactome: R-HSA-6803207|Reactome: R-HSA-8953750
jcf7180000142027	g1886.t1	A0A0E0Q182	77.4	186	38	1	2	559	1132	1313	3e-70	273.5	Uncharacterized protein		consensus disorder prediction	Oryza rufipogon (Brownbeard rice) (Asian wild rice)	0	0	ADP binding [GO:0043531]; DNA binding [GO:0003677]	ADP binding [GO:0043531]; DNA binding [GO:0003677]	GO:0003677; GO:0043531	MobiDBLite	mobidb-lite	consensus disorder prediction	58	93	35	-	0	0	0
jcf7180000142220	g1968.t1	A0A0E0Q935	74.5	102	0	1	40	267	1	102	4.3e-30	139	Uncharacterized protein		consensus disorder prediction	Oryza rufipogon (Brownbeard rice) (Asian wild rice)	0	0	ADP binding [GO:0043531]	ADP binding [GO:0043531]	GO:0043531	MobiDBLite	mobidb-lite	consensus disorder prediction	30	64	34	-	0	0	0
jcf7180000142340	g2018.t1	A0A0E0R9F0	85.4	41	6	0	1	123	1	41	1.6e-09	69.7	Uncharacterized protein		consensus disorder prediction	Oryza rufipogon (Brownbeard rice) (Asian wild rice)	0	integral component of membrane [GO:0016021]	integral component of membrane [GO:0016021]	0	GO:0016021	MobiDBLite	mobidb-lite	consensus disorder prediction	1	25	24	-	0	0	0
jcf7180000142428	g2056.t1	A0A0E0R5P8	98	51	1	0	1	153	1	51	1e-15	90.5	Uncharacterized protein		NA	Oryza rufipogon (Brownbeard rice) (Asian wild rice)	0	0	ADP binding [GO:0043531]	ADP binding [GO:0043531]	GO:0043531	#N/A	#N/A	#N/A	#N/A	#N/A	#N/A	#N/A	#N/A	#N/A	#N/A
jcf7180000142985	g2296.t1	A0A0E0R9P6	88.4	43	5	0	262	134	1	43	2e-12	80.5	Uncharacterized protein		NA	Oryza rufipogon (Brownbeard rice) (Asian wild rice)	0	0	0	0	0	#N/A	#N/A	#N/A	#N/A	#N/A	#N/A	#N/A	#N/A	#N/A	#N/A
jcf7180000143131	g2337.t1	A0A0E0QV60	71.4	63	16	1	1	183	597	659	3.1e-11	75.9	Uncharacterized protein		NA	Oryza rufipogon (Brownbeard rice) (Asian wild rice)	0	0	cysteine-type peptidase activity [GO:0008234]	cysteine-type peptidase activity [GO:0008234]	GO:0008234	#N/A	#N/A	#N/A	#N/A	#N/A	#N/A	#N/A	#N/A	#N/A	#N/A
jcf7180000143406	g2452.t1	A0A0E0PL36	100	118	0	0	2	355	103	220	2.3e-63	250	Uncharacterized protein		Protein kinase domain profile.	Oryza rufipogon (Brownbeard rice) (Asian wild rice)	0	0	ATP binding [GO:0005524]; protein kinase activity [GO:0004672]	ATP binding [GO:0005524]; protein kinase activity [GO:0004672]	GO:0004672; GO:0005524	ProSiteProfiles	PS50011	Protein kinase domain profile.	1	118	117	21.856	IPR000719	Protein kinase domain	0
jcf7180000144001	g2694.t1	A0A0E0PY54	98.7	78	1	0	38	271	35	112	3.6e-33	149.4	Uncharacterized protein		NA	Oryza rufipogon (Brownbeard rice) (Asian wild rice)	0	0	0	0	0	#N/A	#N/A	#N/A	#N/A	#N/A	#N/A	#N/A	#N/A	#N/A	#N/A
jcf7180000144154	g2759.t1	A0A0E0QWL7	79.6	98	6	1	136	387	31	128	5.8e-28	132.5	Uncharacterized protein		Rx N-terminal domain	Oryza rufipogon (Brownbeard rice) (Asian wild rice)	0	0	ADP binding [GO:0043531]	ADP binding [GO:0043531]	GO:0043531	Pfam	PF18052	Rx N-terminal domain	92	127	35	2.2e-06	IPR041118	Rx, N-terminal	0
jcf7180000144232	g2830.t1	A0A0E0R9W1	98	404	8	0	1	1212	1	404	2.8e-75	292	Uncharacterized protein		NA	Oryza rufipogon (Brownbeard rice) (Asian wild rice)	0	integral component of membrane [GO:0016021]	integral component of membrane [GO:0016021]; ATP binding [GO:0005524]; protein serine/threonine kinase activity [GO:0004674]	ATP binding [GO:0005524]; protein serine/threonine kinase activity [GO:0004674]	GO:0004674; GO:0005524; GO:0016021	Gene3D	G3DSA:3.80.10.10	NA	347	625	278	5e-84	IPR032675	Leucine-rich repeat domain superfamily	0
jcf7180000144246	g2843.t1	A0A0E0P884	66.4	140	20	2	339	1	34	173	7.3e-43	181.8	Uncharacterized protein		NA	Oryza rufipogon (Brownbeard rice) (Asian wild rice)	0	0	0	0	0	#N/A	#N/A	#N/A	#N/A	#N/A	#N/A	#N/A	#N/A	#N/A	#N/A
jcf7180000144539	g3103.t1	A0A0E0R9E7	85.9	539	0	1	10	1626	1	463	3.7e-257	896	Uncharacterized protein		Plant protein of unknown function	Oryza rufipogon (Brownbeard rice) (Asian wild rice)	0	integral component of membrane [GO:0016021]	integral component of membrane [GO:0016021]	0	GO:0016021	Pfam	PF03140	Plant protein of unknown function	46	525	479	1.9e-91	IPR004158	Protein of unknown function DUF247, plant	0
jcf7180000144571	g3129.t1	A0A0E0Q425	100	102	0	0	1	306	1077	1178	4.3e-50	205.7	Uncharacterized protein		NA	Oryza rufipogon (Brownbeard rice) (Asian wild rice)	0	integral component of membrane [GO:0016021]; nucleus [GO:0005634]	integral component of membrane [GO:0016021]; nucleus [GO:0005634]; zinc ion binding [GO:0008270]	zinc ion binding [GO:0008270]	GO:0005634; GO:0008270; GO:0016021	#N/A	#N/A	#N/A	#N/A	#N/A	#N/A	#N/A	#N/A	#N/A	#N/A
jcf7180000144952	g3360.t1	A0A0E0QT83	100	113	0	0	174	512	216	328	2.7e-57	230.3	Uncharacterized protein		NA	Oryza rufipogon (Brownbeard rice) (Asian wild rice)	0	integral component of membrane [GO:0016021]	integral component of membrane [GO:0016021]	0	GO:0016021	Coils	Coil	NA	11	13	2	-	0	0	0
jcf7180000144970	g3379.t1	A0A0E0R0P9	94	67	4	0	1	201	107	173	7.8e-07	61.6	Uncharacterized protein		consensus disorder prediction	Oryza rufipogon (Brownbeard rice) (Asian wild rice)	0	0	0	0	0	MobiDBLite	mobidb-lite	consensus disorder prediction	1	55	54	-	0	0	0
jcf7180000144987	g3393.t1	A0A0E0Q6X0	92	50	4	0	13	162	2	51	2.1e-15	89.7	Uncharacterized protein		NA	Oryza rufipogon (Brownbeard rice) (Asian wild rice)	0	0	0	0	0	#N/A	#N/A	#N/A	#N/A	#N/A	#N/A	#N/A	#N/A	#N/A	#N/A
jcf7180000145051	g3454.t1	A0A0E0P826	100	296	0	0	1	888	1	296	3.2e-166	593.2	Uncharacterized protein		NA	Oryza rufipogon (Brownbeard rice) (Asian wild rice)	0	0	DNA binding [GO:0003677]	DNA binding [GO:0003677]	GO:0003677	Gene3D	G3DSA:1.10.287.110	NA	77	187	110	7.4e-21	IPR036869	Chaperone J-domain superfamily	0
jcf7180000145075	g3472.t1	A0A0E0NW37	58.3	132	14	4	46	318	4	135	2e-26	127.1	Uncharacterized protein		consensus disorder prediction	Oryza rufipogon (Brownbeard rice) (Asian wild rice)	0	0	0	0	0	MobiDBLite	mobidb-lite	consensus disorder prediction	36	73	37	-	0	0	0
jcf7180000145426	g3764.t1	A0A0E0NZB8	100	61	0	0	207	25	1	61	7.3e-27	128.3	Uncharacterized protein		NA	Oryza rufipogon (Brownbeard rice) (Asian wild rice)	0	0	0	0	0	#N/A	#N/A	#N/A	#N/A	#N/A	#N/A	#N/A	#N/A	#N/A	#N/A
jcf7180000145543	g3863.t1	A0A0E0QWK7	61.5	205	16	2	1	525	1	172	2.1e-57	230.7	Uncharacterized protein		NA	Oryza rufipogon (Brownbeard rice) (Asian wild rice)	0	0	0	0	0	#N/A	#N/A	#N/A	#N/A	#N/A	#N/A	#N/A	#N/A	#N/A	#N/A
jcf7180000145547	g3867.t1	A0A0E0R598	100	284	0	0	90	941	1	284	1.5e-154	554.3	Uncharacterized protein		consensus disorder prediction	Oryza rufipogon (Brownbeard rice) (Asian wild rice)	0	0	0	0	0	MobiDBLite	mobidb-lite	consensus disorder prediction	1	28	27	-	0	0	0
jcf7180000145559	g3876.t1	A0A0E0Q3Q6	78.3	456	23	3	1	1368	1	380	2.2e-191	677.2	Uncharacterized protein		Legume lectin domain	Oryza rufipogon (Brownbeard rice) (Asian wild rice)	0	integral component of membrane [GO:0016021]	integral component of membrane [GO:0016021]; ATP binding [GO:0005524]; carbohydrate binding [GO:0030246]; protein kinase activity [GO:0004672]	ATP binding [GO:0005524]; carbohydrate binding [GO:0030246]; protein kinase activity [GO:0004672]	GO:0004672; GO:0005524; GO:0016021; GO:0030246	Pfam	PF00139	Legume lectin domain	30	269	239	9.4e-38	IPR001220	Legume lectin domain	0
jcf7180000145567	g3881.t1	A0A0E0NWK2	85.7	63	4	1	80	253	288	350	3.6e-20	106.3	Uncharacterized protein		NA	Oryza rufipogon (Brownbeard rice) (Asian wild rice)	0	0	0	0	0	Gene3D	G3DSA:2.130.10.10	NA	13	97	84	6.3e-13	IPR015943	WD40/YVTN repeat-like-containing domain superfamily	KEGG: 00290+4.2.1.33
jcf7180000145580	g3890.t1	A0A0E0QQY4	100	64	0	0	1	192	10	73	5.3e-28	131.7	Uncharacterized protein		consensus disorder prediction	Oryza rufipogon (Brownbeard rice) (Asian wild rice)	0	0	0	0	0	MobiDBLite	mobidb-lite	consensus disorder prediction	1	68	67	-	0	0	0
jcf7180000145644	g3944.t1	A0A0E0P7V5	92.3	169	13	0	3	509	708	876	1.4e-82	314.3	Uncharacterized protein		NA	Oryza rufipogon (Brownbeard rice) (Asian wild rice)	0	integral component of membrane [GO:0016021]	integral component of membrane [GO:0016021]; ATP binding [GO:0005524]; polysaccharide binding [GO:0030247]; protein kinase activity [GO:0004672]	ATP binding [GO:0005524]; polysaccharide binding [GO:0030247]; protein kinase activity [GO:0004672]	GO:0004672; GO:0005524; GO:0016021; GO:0030247	Gene3D	G3DSA:1.10.510.10	NA	1	132	131	9.4e-23	0	0	0
jcf7180000145671	g3970.t1	A0A0E0NI59	100	107	0	0	3	323	2310	2416	1.8e-54	220.3	Uncharacterized protein		NA	Oryza rufipogon (Brownbeard rice) (Asian wild rice)	0	integral component of membrane [GO:0016021]	integral component of membrane [GO:0016021]; ATP binding [GO:0005524]; calcium ion binding [GO:0005509]; polysaccharide binding [GO:0030247]; protein kinase activity [GO:0004672]	ATP binding [GO:0005524]; calcium ion binding [GO:0005509]; polysaccharide binding [GO:0030247]; protein kinase activity [GO:0004672]	GO:0004672; GO:0005509; GO:0005524; GO:0016021; GO:0030247	#N/A	#N/A	#N/A	#N/A	#N/A	#N/A	#N/A	#N/A	#N/A	#N/A
jcf7180000145934	g4169.t1	A0A0E0PSQ8	46.5	172	80	5	109	612	56	219	2.8e-25	124.4	Uncharacterized protein		NA	Oryza rufipogon (Brownbeard rice) (Asian wild rice)	0	integral component of membrane [GO:0016021]	integral component of membrane [GO:0016021]	0	GO:0016021	#N/A	#N/A	#N/A	#N/A	#N/A	#N/A	#N/A	#N/A	#N/A	#N/A
jcf7180000146080	g4251.t1	A0A0E0NI57	100	59	0	0	19	195	938	996	8e-26	124.4	Uncharacterized protein		NA	Oryza rufipogon (Brownbeard rice) (Asian wild rice)	0	integral component of membrane [GO:0016021]	integral component of membrane [GO:0016021]; ATP binding [GO:0005524]; calcium ion binding [GO:0005509]; polysaccharide binding [GO:0030247]; protein kinase activity [GO:0004672]	ATP binding [GO:0005524]; calcium ion binding [GO:0005509]; polysaccharide binding [GO:0030247]; protein kinase activity [GO:0004672]	GO:0004672; GO:0005509; GO:0005524; GO:0016021; GO:0030247	#N/A	#N/A	#N/A	#N/A	#N/A	#N/A	#N/A	#N/A	#N/A	#N/A
jcf7180000146154	g4297.t1	A0A0E0QXH2	71.2	104	11	1	127	381	1	104	5.7e-28	132.9	Uncharacterized protein		NA	Oryza rufipogon (Brownbeard rice) (Asian wild rice)	0	0	0	0	0	#N/A	#N/A	#N/A	#N/A	#N/A	#N/A	#N/A	#N/A	#N/A	#N/A
jcf7180000146312	g4390.t1	A0A0E0Q940	77.6	201	45	0	5	607	965	1165	2.3e-55	224.2	Uncharacterized protein		consensus disorder prediction	Oryza rufipogon (Brownbeard rice) (Asian wild rice)	0	0	ADP binding [GO:0043531]	ADP binding [GO:0043531]	GO:0043531	MobiDBLite	mobidb-lite	consensus disorder prediction	63	168	105	-	0	0	KEGG: 00350+1.10.3.1|KEGG: 00950+1.10.3.1|MetaCyc: PWY-6752
jcf7180000146461	g4476.t1	A0A0E0P7A6	84.4	109	15	1	28	348	454	562	1e-45	191.4	Uncharacterized protein		NA	Oryza rufipogon (Brownbeard rice) (Asian wild rice)	0	0	0	0	0	#N/A	#N/A	#N/A	#N/A	#N/A	#N/A	#N/A	#N/A	#N/A	#N/A
jcf7180000146544	g4522.t1	A0A0E0R8L5	100	96	0	0	124	411	761	856	6.6e-22	112.5	Uncharacterized protein		NA	Oryza rufipogon (Brownbeard rice) (Asian wild rice)	0	0	ADP binding [GO:0043531]	ADP binding [GO:0043531]	GO:0043531	Gene3D	G3DSA:3.80.10.10	NA	11	135	124	5e-13	IPR032675	Leucine-rich repeat domain superfamily	0
jcf7180000146590	g4545.t1	A0A0E0NZB8	100	75	0	0	314	90	174	248	3.3e-34	152.9	Uncharacterized protein		consensus disorder prediction	Oryza rufipogon (Brownbeard rice) (Asian wild rice)	0	0	0	0	0	MobiDBLite	mobidb-lite	consensus disorder prediction	1	41	40	-	0	0	0
jcf7180000146652	g4584.t1	A0A0E0P531	100	59	0	0	2	178	14	72	1.7e-27	129.8	Uncharacterized protein		NA	Oryza rufipogon (Brownbeard rice) (Asian wild rice)	0	0	0	0	0	#N/A	#N/A	#N/A	#N/A	#N/A	#N/A	#N/A	#N/A	#N/A	#N/A
jcf7180000147158	g4891.t1	A0A0E0Q938	99.4	154	1	0	22	483	453	606	1e-82	314.7	Uncharacterized protein		NA	Oryza rufipogon (Brownbeard rice) (Asian wild rice)	0	0	ADP binding [GO:0043531]	ADP binding [GO:0043531]	GO:0043531	SUPERFAMILY	SSF52058	NA	36	160	124	5.7e-12	0	0	0
jcf7180000147196	g4915.t1	A0A0E0P604	100	42	0	0	1	126	155	196	1.6e-14	86.3	Uncharacterized protein		consensus disorder prediction	Oryza rufipogon (Brownbeard rice) (Asian wild rice)	0	0	0	0	0	MobiDBLite	mobidb-lite	consensus disorder prediction	1	42	41	-	0	0	0
jcf7180000147399	g5025.t1	A0A0E0PM58	66.1	56	19	0	327	160	62	117	6.7e-09	69.3	Uncharacterized protein		consensus disorder prediction	Oryza rufipogon (Brownbeard rice) (Asian wild rice)	0	0	0	0	0	MobiDBLite	mobidb-lite	consensus disorder prediction	1	82	81	-	0	0	0
jcf7180000147485	g5081.t1	A0A0E0MUJ0	76.4	127	29	1	2	379	56	182	2.8e-39	170.2	Uncharacterized protein		NA	Oryza rufipogon (Brownbeard rice) (Asian wild rice)	0	0	0	0	0	Coils	Coil	NA	43	75	32	-	0	0	0
jcf7180000147728	g5206.t1	A0A0E0QXW5	95.7	277	3	1	31	861	1	268	7.8e-142	511.9	Uncharacterized protein		Plant protein of unknown function	Oryza rufipogon (Brownbeard rice) (Asian wild rice)	0	0	0	0	0	Pfam	PF03140	Plant protein of unknown function	32	262	230	3.1e-28	IPR004158	Protein of unknown function DUF247, plant	0
jcf7180000148430	g5736.t1	A0A0E0NI59	98.1	742	3	2	1	2223	1489	2220	0	1484.9	Uncharacterized protein		NA	Oryza rufipogon (Brownbeard rice) (Asian wild rice)	0	integral component of membrane [GO:0016021]	integral component of membrane [GO:0016021]; ATP binding [GO:0005524]; calcium ion binding [GO:0005509]; polysaccharide binding [GO:0030247]; protein kinase activity [GO:0004672]	ATP binding [GO:0005524]; calcium ion binding [GO:0005509]; polysaccharide binding [GO:0030247]; protein kinase activity [GO:0004672]	GO:0004672; GO:0005509; GO:0005524; GO:0016021; GO:0030247	SUPERFAMILY	SSF56112	NA	585	741	156	3.69e-44	IPR011009	Protein kinase-like domain superfamily	0
jcf7180000148618	g5905.t1	A0A0E0RBV9	42.4	85	37	2	28	252	734	816	1.5e-06	60.8	Uncharacterized protein		NA	Oryza rufipogon (Brownbeard rice) (Asian wild rice)	0	0	ADP binding [GO:0043531]	ADP binding [GO:0043531]	GO:0043531	#N/A	#N/A	#N/A	#N/A	#N/A	#N/A	#N/A	#N/A	#N/A	#N/A
jcf7180000148641	g5925.t1	A0A0E0RC07	64.2	556	146	10	34	1578	135	678	4.3e-189	669.8	Uncharacterized protein		NA	Oryza rufipogon (Brownbeard rice) (Asian wild rice)	0	0	ADP binding [GO:0043531]	ADP binding [GO:0043531]	GO:0043531	SUPERFAMILY	SSF52058	NA	163	523	360	1.16e-16	0	0	0
jcf7180000145560	g3877.t1	EAY91496.1	72.2	54	15	0	151	312	726	779	4.2e-12	80.1	Uncharacterized protein		NA	Oryza sativa					NA	#N/A	#N/A	#N/A	#N/A	#N/A	#N/A	#N/A	#N/A	#N/A	#N/A
jcf7180000147764	g5229.t1	BAD23079.1	66.7	45	15	0	369	235	153	197	1.1e-06	62.4	Uncharacterized protein		consensus disorder prediction	Oryza sativa					NA	MobiDBLite	mobidb-lite	consensus disorder prediction	1	35	34	-	0	0	0
jcf7180000139508	g510.t1	EAY86746.1	61.1	72	27	1	155	367	38	109	1.3e-07	65.5	Uncharacterized protein		consensus disorder prediction	Oryza sativa Indica					NA	MobiDBLite	mobidb-lite	consensus disorder prediction	14	103	89	-	0	0	0
jcf7180000143891	g2641.t1	XP_015620034.1	39.4	127	25	2	7	387	34	108	2.5e-09	71.2	Uncharacterized protein		NA	Oryza sativa Japonica (Rice)					NA	#N/A	#N/A	#N/A	#N/A	#N/A	#N/A	#N/A	#N/A	#N/A	#N/A
jcf7180000138919	g22.t1	B8ACC3	97.4	117	3	0	1	351	210	326	2.2e-30	141.4	Uncharacterized protein	OsI_02999	consensus disorder prediction	Oryza sativa subsp. indica (Rice)	0	0	0	0	0	MobiDBLite	mobidb-lite	consensus disorder prediction	21	144	123	-	0	0	0
jcf7180000138922	g25.t1	B8AI74	99.8	923	2	0	1	2769	1	923	0	1712.2	Uncharacterized protein	OsI_05965	NA	Oryza sativa subsp. indica (Rice)	0	0	ADP binding [GO:0043531]	ADP binding [GO:0043531]	GO:0043531	SUPERFAMILY	SSF52058	NA	506	891	385	1.07e-35	0	0	0
jcf7180000138923	g26.t1	B8AA89	47.5	255	130	2	10	768	1219	1471	1.2e-61	245.4	Uncharacterized protein	OsI_02427	NA	Oryza sativa subsp. indica (Rice)	0	0	nucleic acid binding [GO:0003676]; zinc ion binding [GO:0008270]	nucleic acid binding [GO:0003676]; zinc ion binding [GO:0008270]	GO:0003676; GO:0008270	Gene3D	G3DSA:3.30.420.10	NA	105	234	129	1.1e-14	IPR036397	Ribonuclease H superfamily	0
jcf7180000138925	g28.t1	A2YDV8	88	610	0	1	1	1611	1	610	1.5e-303	1050	Uncharacterized protein	OsI_23293	Terpene_cyclase_plant_C1	Oryza sativa subsp. indica (Rice)	metabolic process [GO:0008152]	0	magnesium ion binding [GO:0000287]; terpene synthase activity [GO:0010333]; metabolic process [GO:0008152]	magnesium ion binding [GO:0000287]; terpene synthase activity [GO:0010333]	GO:0000287; GO:0008152; GO:0010333	CDD	cd00684	Terpene_cyclase_plant_C1	79	532	453	4.43e-145	0	0	0
jcf7180000138927	g30.t1	B8AKS0	88.1	360	14	1	222	1214	281	640	2.6e-175	623.6	Uncharacterized protein	OsI_12235	NA	Oryza sativa subsp. indica (Rice)	0	0	0	0	0	SMART	SM00464	NA	229	396	167	0.00021	IPR003111	Lon, substrate-binding domain	0
jcf7180000138942	g41.t1	A2ZJD3	94.8	77	4	0	457	687	1	77	1.2e-28	136.3	Uncharacterized protein	OsI_37930	consensus disorder prediction	Oryza sativa subsp. indica (Rice)	0	0	0	0	0	MobiDBLite	mobidb-lite	consensus disorder prediction	122	181	59	-	0	0	0
jcf7180000138947	g47.t1	B8BN56	76.9	743	0	3	79	1791	1	743	2e-280	973.4	Uncharacterized protein	OsI_39228	NA	Oryza sativa subsp. indica (Rice)	0	0	cysteine-type peptidase activity [GO:0008234]	cysteine-type peptidase activity [GO:0008234]	GO:0008234	Gene3D	G3DSA:3.40.395.10	NA	369	561	192	8.5e-11	0	0	0
jcf7180000138952	g52.t1	B8B5P5	100	821	0	0	1	2463	105	925	0	1530	Uncharacterized protein	OsI_25832	NA	Oryza sativa subsp. indica (Rice)	0	0	ADP binding [GO:0043531]	ADP binding [GO:0043531]	GO:0043531	Gene3D	G3DSA:3.80.10.10	NA	453	826	373	1.1e-39	IPR032675	Leucine-rich repeat domain superfamily	0
jcf7180000138959	g57.t1	A2Z1G1	99.1	781	7	0	46	2388	269	1049	0	1536.5	Uncharacterized protein	OsI_31444	NA	Oryza sativa subsp. indica (Rice)	0	0	ADP binding [GO:0043531]	ADP binding [GO:0043531]	GO:0043531	Gene3D	G3DSA:3.80.10.10	NA	267	656	389	2.3e-28	IPR032675	Leucine-rich repeat domain superfamily	0
jcf7180000138960	g58.t1	B8B9H8	100	613	0	0	1	1839	1	613	0	1224.2	Uncharacterized protein	OsI_28705	NA	Oryza sativa subsp. indica (Rice)	0	0	ADP binding [GO:0043531]	ADP binding [GO:0043531]	GO:0043531	Gene3D	G3DSA:3.80.10.10	NA	236	609	373	1.2e-35	IPR032675	Leucine-rich repeat domain superfamily	Reactome: R-HSA-111458|Reactome: R-HSA-111459|Reactome: R-HSA-6798695|Reactome: R-HSA-6803207|Reactome: R-HSA-8953750
jcf7180000138962	g60.t1	B8BNY7	90.9	616	12	1	1	1716	1	616	0	1068.5	Uncharacterized protein	OsI_37253	Reverse transcriptase-like	Oryza sativa subsp. indica (Rice)	0	0	0	0	0	Pfam	PF13456	Reverse transcriptase-like	251	338	87	4.9e-05	IPR002156	Ribonuclease H domain	0
jcf7180000138968	g65.t1	B8B5P5	100	104	0	0	83	394	1	104	2.7e-51	210.3	Uncharacterized protein	OsI_25832	Rx N-terminal domain	Oryza sativa subsp. indica (Rice)	0	0	ADP binding [GO:0043531]	ADP binding [GO:0043531]	GO:0043531	Pfam	PF18052	Rx N-terminal domain	39	123	84	3.3e-16	IPR041118	Rx, N-terminal	0
jcf7180000138971	g68.t1	A2XTV6	100	139	0	0	3	419	124	262	5.6e-69	268.9	Uncharacterized protein	OsI_16036	K-box domain profile.	Oryza sativa subsp. indica (Rice)	positive regulation of transcription by RNA polymerase II [GO:0045944]; transcription, DNA-templated [GO:0006351]	nucleus [GO:0005634]	nucleus [GO:0005634]; DNA binding transcription factor activity [GO:0003700]; protein dimerization activity [GO:0046983]; RNA polymerase II regulatory region sequence-specific DNA binding [GO:0000977]; positive regulation of transcription by RNA polymerase II [GO:0045944]; transcription, DNA-templated [GO:0006351]	DNA binding transcription factor activity [GO:0003700]; protein dimerization activity [GO:0046983]; RNA polymerase II regulatory region sequence-specific DNA binding [GO:0000977]	GO:0000977; GO:0003700; GO:0005634; GO:0006351; GO:0045944; GO:0046983	ProSiteProfiles	PS51297	K-box domain profile.	24	116	92	13.227	IPR002487	Transcription factor, K-box	0
jcf7180000138973	g70.t1	B8BPE8	75	60	15	0	1	180	1	60	3.8e-16	93.2	Uncharacterized protein	OsI_38184	NA	Oryza sativa subsp. indica (Rice)	0	0	0	0	0	#N/A	#N/A	#N/A	#N/A	#N/A	#N/A	#N/A	#N/A	#N/A	#N/A
jcf7180000138998	g89.t1	A2X7S1	99.6	242	1	0	1	726	1	242	4.8e-140	505.8	Uncharacterized protein	OsI_08264	NA	Oryza sativa subsp. indica (Rice)	0	0	0	0	0	Gene3D	G3DSA:3.90.70.10	NA	13	231	218	3.2e-07	0	0	0
jcf7180000139002	g94.t1	B8B6Q2	100	151	0	0	1	453	1	151	1.4e-84	320.9	Uncharacterized protein	OsI_26236	NA	Oryza sativa subsp. indica (Rice)	0	0	0	0	0	#N/A	#N/A	#N/A	#N/A	#N/A	#N/A	#N/A	#N/A	#N/A	#N/A
jcf7180000139003	g95.t1	B8AYE3	97.7	391	9	0	1	1173	1	391	7.9e-189	668.7	Uncharacterized protein	OsI_18560	NA	Oryza sativa subsp. indica (Rice)	0	0	0	0	0	SUPERFAMILY	SSF50494	NA	135	356	221	1.68e-15	IPR009003	Peptidase S1, PA clan	0
jcf7180000139006	g100.t1	A2XZC1	100	400	0	0	1	1200	1	400	1.9e-234	820.1	Uncharacterized protein	OsI_18065	NA	Oryza sativa subsp. indica (Rice)	regulation of transcription, DNA-templated [GO:0006355]; transcription, DNA-templated [GO:0006351]	nucleus [GO:0005634]	nucleus [GO:0005634]; DNA binding [GO:0003677]; regulation of transcription, DNA-templated [GO:0006355]; transcription, DNA-templated [GO:0006351]	DNA binding [GO:0003677]	GO:0003677; GO:0005634; GO:0006351; GO:0006355	SUPERFAMILY	SSF101941	NA	3	156	153	1.27e-60	IPR036093	NAC domain superfamily	0
jcf7180000139010	g105.t1	A2XJ18	99.5	438	2	0	115	1428	2	439	1.3e-229	804.3	Uncharacterized protein	OsI_12431	consensus disorder prediction	Oryza sativa subsp. indica (Rice)	0	integral component of membrane [GO:0016021]	integral component of membrane [GO:0016021]	0	GO:0016021	MobiDBLite	mobidb-lite	consensus disorder prediction	14	46	32	-	0	0	0
jcf7180000139018	g113.t1	B8B5P1	100	679	0	0	2	2038	255	933	0	1300.8	Uncharacterized protein	OsI_25826	NA	Oryza sativa subsp. indica (Rice)	0	0	ADP binding [GO:0043531]	ADP binding [GO:0043531]	GO:0043531	Gene3D	G3DSA:3.80.10.10	NA	261	659	398	1.5e-20	IPR032675	Leucine-rich repeat domain superfamily	0
jcf7180000139021	g116.t1	B8B5P0	100	816	0	0	2	2449	262	1077	0	1590.9	Uncharacterized protein	OsI_25825	NA	Oryza sativa subsp. indica (Rice)	cell redox homeostasis [GO:0045454]	cell [GO:0005623]	cell [GO:0005623]; ADP binding [GO:0043531]; ATP binding [GO:0005524]; cell redox homeostasis [GO:0045454]	ADP binding [GO:0043531]; ATP binding [GO:0005524]	GO:0005524; GO:0005623; GO:0043531; GO:0045454	SUPERFAMILY	SSF52058	NA	276	629	353	1.58e-19	0	0	0
jcf7180000139030	g125.t1	B8BEH5	92.5	676	21	1	8	2035	1	646	0	1139.4	Uncharacterized protein	OsI_30919	NA	Oryza sativa subsp. indica (Rice)	0	integral component of membrane [GO:0016021]	integral component of membrane [GO:0016021]	0	GO:0016021	SUPERFAMILY	SSF48403	NA	130	455	325	1.74e-42	IPR036770	Ankyrin repeat-containing domain superfamily	0
jcf7180000139034	g131.t1	A2XZB4	98.5	327	3	1	46	1020	157	483	5.2e-177	629	Uncharacterized protein	OsI_18058	Prenylcysteine lyase	Oryza sativa subsp. indica (Rice)	abscisic acid-activated signaling pathway [GO:0009738]; farnesyl diphosphate metabolic process [GO:0045338]; prenylated protein catabolic process [GO:0030327]; prenylcysteine catabolic process [GO:0030328]	vacuolar membrane [GO:0005774]	vacuolar membrane [GO:0005774]; prenylcysteine oxidase activity [GO:0001735]; abscisic acid-activated signaling pathway [GO:0009738]; farnesyl diphosphate metabolic process [GO:0045338]; prenylated protein catabolic process [GO:0030327]; prenylcysteine catabolic process [GO:0030328]	prenylcysteine oxidase activity [GO:0001735]	GO:0001735; GO:0005774; GO:0009738; GO:0030327; GO:0030328; GO:0045338	Pfam	PF07156	Prenylcysteine lyase	17	317	300	1.9e-81	IPR010795	Prenylcysteine lyase	0
jcf7180000139041	g135.t1	A2XJU5	100	313	0	0	3	941	10	322	5.1e-180	639	Uncharacterized protein	OsI_12713	NA	Oryza sativa subsp. indica (Rice)	0	0	0	0	0	Gene3D	G3DSA:3.30.710.10	NA	163	329	166	3.5e-40	0	0	0
jcf7180000139045	g139.t1	A2Y263	69.6	345	37	6	852	1	24	361	2.4e-126	460.7	Uncharacterized protein	OsI_19094	consensus disorder prediction	Oryza sativa subsp. indica (Rice)	0	0	polysaccharide binding [GO:0030247]	polysaccharide binding [GO:0030247]	GO:0030247	MobiDBLite	mobidb-lite	consensus disorder prediction	127	150	23	-	0	0	KEGG: 00130+2.1.1.163|MetaCyc: PWY-5839|MetaCyc: PWY-5844|MetaCyc: PWY-5849|MetaCyc: PWY-5890|MetaCyc: PWY-5891|MetaCyc: PWY-5892|MetaCyc: PWY-5895|MetaCyc: PWY-7996
jcf7180000139049	g144.t1	A2ZDD7	100	96	0	0	1	288	1	96	1e-47	198	Uncharacterized protein	OsI_35802	consensus disorder prediction	Oryza sativa subsp. indica (Rice)	0	0	0	0	0	MobiDBLite	mobidb-lite	consensus disorder prediction	1	32	31	-	0	0	0
jcf7180000139097	g181.t1	B8B691	97.2	108	3	0	2	325	25	132	1.1e-47	198.4	Uncharacterized protein	OsI_26020	consensus disorder prediction	Oryza sativa subsp. indica (Rice)	0	0	0	0	0	MobiDBLite	mobidb-lite	consensus disorder prediction	1	54	53	-	0	0	0
jcf7180000139133	g210.t1	B8BPF1	99.8	494	1	0	1	1482	1	494	8.7e-290	1004.2	Uncharacterized protein	OsI_38190	NA	Oryza sativa subsp. indica (Rice)	0	0	ADP binding [GO:0043531]	ADP binding [GO:0043531]	GO:0043531	SUPERFAMILY	SSF52540	NA	167	412	245	1.79e-32	IPR027417	P-loop containing nucleoside triphosphate hydrolase	Reactome: R-HSA-111458|Reactome: R-HSA-111459|Reactome: R-HSA-6798695|Reactome: R-HSA-6803207|Reactome: R-HSA-8953750
jcf7180000139140	g218.t1	B8BJP0	75.4	386	39	3	150	1139	1	386	1.6e-145	524.6	Uncharacterized protein	OsI_35511	NB-ARC domain	Oryza sativa subsp. indica (Rice)	0	0	ADP binding [GO:0043531]	ADP binding [GO:0043531]	GO:0043531	Pfam	PF00931	NB-ARC domain	242	375	133	3e-21	IPR002182	NB-ARC	0
jcf7180000139149	g225.t1	B8BEH6	98.7	150	2	0	133	582	490	639	4.1e-78	299.7	Uncharacterized protein	OsI_30920	NA	Oryza sativa subsp. indica (Rice)	0	0	serine-type endopeptidase activity [GO:0004252]	serine-type endopeptidase activity [GO:0004252]	GO:0004252	#N/A	#N/A	#N/A	#N/A	#N/A	#N/A	#N/A	#N/A	#N/A	#N/A
jcf7180000139149	g226.t1	B8BEH6	69.3	645	32	8	13	1875	1	503	2.3e-215	757.3	Uncharacterized protein	OsI_30920	NA	Oryza sativa subsp. indica (Rice)	0	0	serine-type endopeptidase activity [GO:0004252]	serine-type endopeptidase activity [GO:0004252]	GO:0004252	SUPERFAMILY	SSF48403	NA	28	272	244	1.24e-22	IPR036770	Ankyrin repeat-containing domain superfamily	0
jcf7180000139168	g239.t1	B8AEJ0	100	90	0	0	1	270	1	90	7.9e-48	198	Uncharacterized protein	OsI_06442	Prokaryotic membrane lipoprotein lipid attachment site profile.	Oryza sativa subsp. indica (Rice)	0	0	0	0	0	ProSiteProfiles	PS51257	Prokaryotic membrane lipoprotein lipid attachment site profile.	1	22	21	5	0	0	0
jcf7180000139169	g240.t1	A2WV57	86.6	680	83	3	1	2019	76	754	9.1e-307	1061.2	Uncharacterized protein	OsI_03770	Protein kinase domain profile.	Oryza sativa subsp. indica (Rice)	0	0	ATP binding [GO:0005524]; protein serine/threonine kinase activity [GO:0004674]	ATP binding [GO:0005524]; protein serine/threonine kinase activity [GO:0004674]	GO:0004674; GO:0005524	ProSiteProfiles	PS50011	Protein kinase domain profile.	402	701	299	22.04	IPR000719	Protein kinase domain	0
jcf7180000139180	g251.t1	B8B582	77.9	113	23	2	1	336	1	112	7.8e-40	171.8	Uncharacterized protein	OsI_25680	NA	Oryza sativa subsp. indica (Rice)	0	0	0	0	0	Gene3D	G3DSA:3.40.50.300	NA	4	79	75	3.1e-05	0	0	0
jcf7180000139182	g252.t1	B8B1F3	100	61	0	0	1	183	72	132	1.2e-23	117.1	Uncharacterized protein	OsI_24142	NA	Oryza sativa subsp. indica (Rice)	0	integral component of membrane [GO:0016021]	integral component of membrane [GO:0016021]	0	GO:0016021	#N/A	#N/A	#N/A	#N/A	#N/A	#N/A	#N/A	#N/A	#N/A	#N/A
jcf7180000139184	g254.t1	A2ZFM9	98.2	111	0	1	535	861	46	156	2.8e-54	221.1	Uncharacterized protein	OsI_36580	consensus disorder prediction	Oryza sativa subsp. indica (Rice)	0	0	0	0	0	MobiDBLite	mobidb-lite	consensus disorder prediction	22	45	23	-	0	0	0
jcf7180000139191	g259.t1	B8AZ61	56.2	308	133	1	43	960	14	321	4e-94	353.6	Uncharacterized protein	OsI_18864	Myb/SANT-like DNA-binding domain	Oryza sativa subsp. indica (Rice)	0	0	0	0	0	Pfam	PF12776	Myb/SANT-like DNA-binding domain	21	104	83	3.9e-06	IPR024752	Myb/SANT-like domain	0
jcf7180000139203	g269.t1	B8BBP4	87.8	49	6	0	1	147	1	49	5.9e-16	93.2	Uncharacterized protein	OsI_28191	Prokaryotic membrane lipoprotein lipid attachment site profile.	Oryza sativa subsp. indica (Rice)	0	integral component of membrane [GO:0016021]	integral component of membrane [GO:0016021]; ATP binding [GO:0005524]; protein kinase activity [GO:0004672]	ATP binding [GO:0005524]; protein kinase activity [GO:0004672]	GO:0004672; GO:0005524; GO:0016021	ProSiteProfiles	PS51257	Prokaryotic membrane lipoprotein lipid attachment site profile.	1	23	22	7	0	0	0
jcf7180000139204	g270.t1	A2YRV6	100	167	0	0	109	609	1	167	1.5e-53	218.4	Uncharacterized protein	OsI_28053	consensus disorder prediction	Oryza sativa subsp. indica (Rice)	0	integral component of membrane [GO:0016021]	integral component of membrane [GO:0016021]	0	GO:0016021	MobiDBLite	mobidb-lite	consensus disorder prediction	1	31	30	-	0	0	0
jcf7180000139239	g299.t1	B8BAW8	100	63	0	0	1	189	60	122	2.1e-24	120.2	Uncharacterized protein	OsI_27890	NA	Oryza sativa subsp. indica (Rice)	0	integral component of membrane [GO:0016021]	integral component of membrane [GO:0016021]	0	GO:0016021	#N/A	#N/A	#N/A	#N/A	#N/A	#N/A	#N/A	#N/A	#N/A	#N/A
jcf7180000139253	g312.t1	A2YIS5	100	40	0	0	120	1	1	40	3.7e-15	90.5	Uncharacterized protein	OsI_25127	consensus disorder prediction	Oryza sativa subsp. indica (Rice)	0	0	0	0	0	MobiDBLite	mobidb-lite	consensus disorder prediction	1	41	40	-	0	0	0
jcf7180000139255	g314.t1	A2ZKN8	99.3	142	1	0	25	450	34	175	6.7e-78	298.9	Uncharacterized protein	OsI_38383	NA	Oryza sativa subsp. indica (Rice)	0	0	magnesium ion binding [GO:0000287]; terpene synthase activity [GO:0010333]	magnesium ion binding [GO:0000287]; terpene synthase activity [GO:0010333]	GO:0000287; GO:0010333	Gene3D	G3DSA:1.10.600.10	NA	7	149	142	1.3e-23	IPR008949	Isoprenoid synthase domain superfamily	0
jcf7180000139288	g341.t1	B8BAS0	93.1	87	6	0	261	1	1	87	1.2e-37	164.9	Uncharacterized protein	OsI_29228	NA	Oryza sativa subsp. indica (Rice)	0	0	0	0	0	#N/A	#N/A	#N/A	#N/A	#N/A	#N/A	#N/A	#N/A	#N/A	#N/A
jcf7180000139294	g345.t1	A2Y237	94	805	9	2	1	2298	1	805	0	1534.2	Uncharacterized protein	OsI_19069	NA	Oryza sativa subsp. indica (Rice)	recognition of pollen [GO:0048544]	0	ATP binding [GO:0005524]; protein serine/threonine kinase activity [GO:0004674]; recognition of pollen [GO:0048544]	ATP binding [GO:0005524]; protein serine/threonine kinase activity [GO:0004674]	GO:0004674; GO:0005524; GO:0048544	PIRSF	PIRSF000641	NA	8	609	601	6.1e-88	IPR024171	S-receptor-like serine/threonine-protein kinase	0
jcf7180000139341	g380.t1	B8AV34	100	50	0	0	504	355	47	96	1.7e-21	112.5	Uncharacterized protein	OsI_16223	consensus disorder prediction	Oryza sativa subsp. indica (Rice)	0	0	0	0	0	MobiDBLite	mobidb-lite	consensus disorder prediction	1	22	21	-	0	0	0
jcf7180000139346	g384.t1	A2Z964	99.4	527	3	0	2	1582	101	627	1.7e-294	1020	Uncharacterized protein	OsI_34256	NA	Oryza sativa subsp. indica (Rice)	0	integral component of membrane [GO:0016021]	integral component of membrane [GO:0016021]	0	GO:0016021	SUPERFAMILY	SSF48371	NA	85	508	423	2.88e-11	IPR016024	Armadillo-type fold	0
jcf7180000139363	g398.t1	A2ZJ33	100	53	0	0	314	156	748	800	2.3e-22	113.6	Uncharacterized protein	OsI_37838	NA	Oryza sativa subsp. indica (Rice)	0	0	0	0	0	#N/A	#N/A	#N/A	#N/A	#N/A	#N/A	#N/A	#N/A	#N/A	#N/A
jcf7180000139368	g400.t1	A2ZKE3	84.4	257	28	1	1	771	206	450	3.5e-101	376.7	Uncharacterized protein	OsI_38297	consensus disorder prediction	Oryza sativa subsp. indica (Rice)	0	0	0	0	0	MobiDBLite	mobidb-lite	consensus disorder prediction	150	177	27	-	0	0	0
jcf7180000139372	g403.t1	A2XSJ6	98.5	202	3	0	3	608	101	302	2.1e-80	307.4	Uncharacterized protein	OsI_15585	Plant protein of unknown function	Oryza sativa subsp. indica (Rice)	0	0	0	0	0	Pfam	PF03140	Plant protein of unknown function	63	190	127	4.1e-36	IPR004158	Protein of unknown function DUF247, plant	0
jcf7180000139373	g404.t1	B8BEQ8	100	64	0	0	3	194	380	443	1.2e-24	120.6	Uncharacterized protein	OsI_31006	consensus disorder prediction	Oryza sativa subsp. indica (Rice)	0	0	ATP binding [GO:0005524]; protein serine/threonine kinase activity [GO:0004674]	ATP binding [GO:0005524]; protein serine/threonine kinase activity [GO:0004674]	GO:0004674; GO:0005524	MobiDBLite	mobidb-lite	consensus disorder prediction	34	64	30	-	0	0	0
jcf7180000139446	g466.t1	A2Y0D9	98.2	168	3	0	1	504	1	168	6.8e-85	322.4	Uncharacterized protein	OsI_18454	consensus disorder prediction	Oryza sativa subsp. indica (Rice)	0	0	0	0	0	MobiDBLite	mobidb-lite	consensus disorder prediction	1	24	23	-	0	0	0
jcf7180000139451	g470.t1	B8BPE8	94.8	58	3	0	117	290	44	101	7.6e-13	82.4	Uncharacterized protein	OsI_38184	NA	Oryza sativa subsp. indica (Rice)	0	0	0	0	0	#N/A	#N/A	#N/A	#N/A	#N/A	#N/A	#N/A	#N/A	#N/A	#N/A
jcf7180000139456	g475.t1	A2Y262	77.5	351	5	2	1	831	36	386	1.9e-137	497.3	Uncharacterized protein	OsI_19093	NA	Oryza sativa subsp. indica (Rice)	0	integral component of membrane [GO:0016021]	integral component of membrane [GO:0016021]; ATP binding [GO:0005524]; calcium ion binding [GO:0005509]; protein serine/threonine kinase activity [GO:0004674]	ATP binding [GO:0005524]; calcium ion binding [GO:0005509]; protein serine/threonine kinase activity [GO:0004674]	GO:0004674; GO:0005509; GO:0005524; GO:0016021	SUPERFAMILY	SSF56112	NA	77	272	195	9.24e-25	IPR011009	Protein kinase-like domain superfamily	0
jcf7180000139458	g477.t1	B8BKE6	98.7	75	1	0	1	225	4	78	1.2e-33	150.6	Uncharacterized protein	OsI_36046	consensus disorder prediction	Oryza sativa subsp. indica (Rice)	0	0	0	0	0	MobiDBLite	mobidb-lite	consensus disorder prediction	1	53	52	-	0	0	0
jcf7180000139483	g495.t1	B8BM47	84.8	361	16	2	1	972	1	359	1.2e-162	581.3	Uncharacterized protein	OsI_38492	NA	Oryza sativa subsp. indica (Rice)	0	0	ADP binding [GO:0043531]	ADP binding [GO:0043531]	GO:0043531	SUPERFAMILY	SSF52540	NA	146	321	175	4.14e-16	IPR027417	P-loop containing nucleoside triphosphate hydrolase	0
jcf7180000139522	g522.t1	A2ZJA4	97.7	129	3	0	4	390	5	133	4.8e-61	243.8	Uncharacterized protein	OsI_37903	NA	Oryza sativa subsp. indica (Rice)	0	0	0	0	0	Gene3D	G3DSA:3.40.50.410	NA	45	159	114	4.5e-06	IPR036465	von Willebrand factor A-like domain superfamily	0
jcf7180000139524	g524.t1	B8BHN0	56.8	183	62	3	2	547	18	184	1.4e-37	165.2	Uncharacterized protein	OsI_34153	consensus disorder prediction	Oryza sativa subsp. indica (Rice)	0	0	0	0	0	MobiDBLite	mobidb-lite	consensus disorder prediction	131	157	26	-	0	0	0
jcf7180000139546	g537.t1	A2WUF3	76.1	339	62	4	1	960	1	339	7.2e-128	465.7	Uncharacterized protein	OsI_03504	NA	Oryza sativa subsp. indica (Rice)	0	0	0	0	0	SUPERFAMILY	SSF81383	NA	15	62	47	3.27e-05	IPR036047	F-box-like domain superfamily	0
jcf7180000139600	g574.t1	B8BKM0	75.4	57	13	1	252	85	5	61	7.4e-13	82.4	Uncharacterized protein	OsI_36185	consensus disorder prediction	Oryza sativa subsp. indica (Rice)	0	0	0	0	0	MobiDBLite	mobidb-lite	consensus disorder prediction	1	25	24	-	0	0	0
jcf7180000139683	g624.t1	A2YT38	98	51	1	0	25	177	273	323	3.9e-19	102.1	Uncharacterized protein	OsI_28486	NA	Oryza sativa subsp. indica (Rice)	0	integral component of membrane [GO:0016021]	integral component of membrane [GO:0016021]	0	GO:0016021	#N/A	#N/A	#N/A	#N/A	#N/A	#N/A	#N/A	#N/A	#N/A	#N/A
jcf7180000139755	g673.t1	B8B063	100	77	0	0	1	231	7	83	3.5e-20	105.9	Uncharacterized protein	OsI_20692	consensus disorder prediction	Oryza sativa subsp. indica (Rice)	0	0	0	0	0	MobiDBLite	mobidb-lite	consensus disorder prediction	1	35	34	-	0	0	0
jcf7180000139953	g787.t1	B8BM65	96	1070	34	1	1	3210	1	1061	0	1946.8	Uncharacterized protein	OsI_38525	NA	Oryza sativa subsp. indica (Rice)	0	0	ADP binding [GO:0043531]	ADP binding [GO:0043531]	GO:0043531	SUPERFAMILY	SSF52058	NA	513	894	381	1.47e-42	0	0	0
jcf7180000139957	g790.t1	A2YPY2	100	198	0	0	1	594	1	198	2.5e-102	380.2	Uncharacterized protein	OsI_27337	NA	Oryza sativa subsp. indica (Rice)	0	integral component of membrane [GO:0016021]	integral component of membrane [GO:0016021]	0	GO:0016021	#N/A	#N/A	#N/A	#N/A	#N/A	#N/A	#N/A	#N/A	#N/A	#N/A
jcf7180000139963	g797.t1	A2Y1P1	87	46	6	0	236	99	1	46	9.1e-13	82	Uncharacterized protein	OsI_18923	consensus disorder prediction	Oryza sativa subsp. indica (Rice)	0	0	0	0	0	MobiDBLite	mobidb-lite	consensus disorder prediction	1	49	48	-	0	0	0
jcf7180000139980	g812.t1	A2ZKY4	98.4	122	2	0	639	274	279	400	1.1e-63	251.9	Uncharacterized protein	OsI_38476	NA	Oryza sativa subsp. indica (Rice)	0	0	0	0	0	#N/A	#N/A	#N/A	#N/A	#N/A	#N/A	#N/A	#N/A	#N/A	#N/A
jcf7180000139981	g813.t1	B8BES0	100	165	0	0	2	496	222	386	1.3e-91	344.4	Uncharacterized protein	OsI_31027	Malectin-like domain	Oryza sativa subsp. indica (Rice)	0	integral component of membrane [GO:0016021]	integral component of membrane [GO:0016021]; ATP binding [GO:0005524]; protein kinase activity [GO:0004672]	ATP binding [GO:0005524]; protein kinase activity [GO:0004672]	GO:0004672; GO:0005524; GO:0016021	Pfam	PF12819	Malectin-like domain	1	152	151	5e-27	IPR024788	Malectin-like domain	0
jcf7180000140000	g827.t1	B8AAG2	47.6	248	25	6	3	746	288	430	7.8e-44	186.8	Uncharacterized protein	OsI_04004	consensus disorder prediction	Oryza sativa subsp. indica (Rice)	0	0	0	0	0	MobiDBLite	mobidb-lite	consensus disorder prediction	249	351	102	-	0	0	0
jcf7180000140012	g835.t1	A2Z502	86.6	440	1	2	1	1164	294	727	1.5e-172	614.4	Uncharacterized protein	OsI_32727	Protein of unknown function, DUF594	Oryza sativa subsp. indica (Rice)	0	integral component of membrane [GO:0016021]	integral component of membrane [GO:0016021]	0	GO:0016021	Pfam	PF04578	Protein of unknown function, DUF594	209	264	55	2.2e-15	IPR007658	Protein of unknown function DUF594	0
jcf7180000140016	g836.t1	B8BHS4	100	501	0	0	2	1504	96	596	2.8e-280	972.6	Uncharacterized protein	OsI_34253	NA	Oryza sativa subsp. indica (Rice)	0	integral component of membrane [GO:0016021]	integral component of membrane [GO:0016021]	0	GO:0016021	Gene3D	G3DSA:1.25.10.10	NA	174	500	326	9.6e-08	IPR011989	Armadillo-like helical	0
jcf7180000140022	g841.t1	A2YX79	78.1	343	44	3	1	936	1	343	5.9e-127	462.6	Uncharacterized protein	OsI_29947	MATH/TRAF domain profile.	Oryza sativa subsp. indica (Rice)	0	0	0	0	0	ProSiteProfiles	PS50144	MATH/TRAF domain profile.	3	135	132	14.408	IPR002083	MATH/TRAF domain	0
jcf7180000140025	g843.t1	B8A8S5	100	58	0	0	402	575	1	58	2.4e-24	121.3	Uncharacterized protein	OsI_05066	consensus disorder prediction	Oryza sativa subsp. indica (Rice)	0	integral component of membrane [GO:0016021]	integral component of membrane [GO:0016021]	0	GO:0016021	MobiDBLite	mobidb-lite	consensus disorder prediction	22	42	20	-	0	0	0
jcf7180000140031	g845.t1	B8BJG7	92.6	190	11	1	1	570	835	1021	3.9e-93	349.7	Uncharacterized protein	OsI_35367	Domain of unknown function	Oryza sativa subsp. indica (Rice)	0	integral component of membrane [GO:0016021]	integral component of membrane [GO:0016021]	0	GO:0016021	Pfam	PF13962	Domain of unknown function	33	108	75	9.6e-22	IPR026961	PGG domain	0
jcf7180000140031	g846.t1	B8BJG7	98.9	90	1	0	270	1	1006	1095	3.7e-46	192.6	Uncharacterized protein	OsI_35367	NA	Oryza sativa subsp. indica (Rice)	0	integral component of membrane [GO:0016021]	integral component of membrane [GO:0016021]	0	GO:0016021	#N/A	#N/A	#N/A	#N/A	#N/A	#N/A	#N/A	#N/A	#N/A	#N/A
jcf7180000140032	g847.t1	A2YJ61	100	145	0	0	1	435	701	845	1.9e-77	297.7	Uncharacterized protein	OsI_25267	NA	Oryza sativa subsp. indica (Rice)	0	0	ADP binding [GO:0043531]	ADP binding [GO:0043531]	GO:0043531	Gene3D	G3DSA:3.80.10.10	NA	2	203	201	2.4e-11	IPR032675	Leucine-rich repeat domain superfamily	0
jcf7180000140070	g868.t1	B8AXM1	86.7	607	67	1	118	1896	1	607	3.2e-278	966.5	Uncharacterized protein	OsI_18329	NA	Oryza sativa subsp. indica (Rice)	0	integral component of membrane [GO:0016021]	integral component of membrane [GO:0016021]	0	GO:0016021	SMART	SM00327	NA	68	324	256	1.3e-12	IPR002035	von Willebrand factor, type A	0
jcf7180000140078	g874.t1	A2XQ20	100	40	0	0	118	237	1	40	7.1e-13	82.4	Uncharacterized protein	OsI_14730	consensus disorder prediction	Oryza sativa subsp. indica (Rice)	0	0	0	0	0	MobiDBLite	mobidb-lite	consensus disorder prediction	22	54	32	-	0	0	0
jcf7180000140104	g896.t1	A2XEJ4	100	131	0	0	21	413	1	131	5.4e-64	252.3	Uncharacterized protein	OsI_10751	consensus disorder prediction	Oryza sativa subsp. indica (Rice)	0	0	0	0	0	MobiDBLite	mobidb-lite	consensus disorder prediction	1	29	28	-	0	0	0
jcf7180000140121	g906.t1	A2XS09	75.8	289	35	2	762	1	15	303	8.6e-116	425.2	Uncharacterized protein	OsI_15405	NA	Oryza sativa subsp. indica (Rice)	0	integral component of membrane [GO:0016021]	integral component of membrane [GO:0016021]	0	GO:0016021	#N/A	#N/A	#N/A	#N/A	#N/A	#N/A	#N/A	#N/A	#N/A	#N/A
jcf7180000140150	g928.t1	B8BLG1	100	330	0	0	340	1329	77	406	5.5e-187	662.5	Uncharacterized protein	OsI_36755	NA	Oryza sativa subsp. indica (Rice)	0	0	ADP binding [GO:0043531]	ADP binding [GO:0043531]	GO:0043531	SUPERFAMILY	SSF52540	NA	198	437	239	6.01e-52	IPR027417	P-loop containing nucleoside triphosphate hydrolase	0
jcf7180000140155	g933.t1	A2XKY6	94.2	226	13	0	1	678	1	226	3.6e-118	433	Uncharacterized protein	OsI_13130	Wall-associated receptor kinase galacturonan-binding	Oryza sativa subsp. indica (Rice)	0	0	ATP binding [GO:0005524]; calcium ion binding [GO:0005509]; polysaccharide binding [GO:0030247]; protein kinase activity [GO:0004672]	ATP binding [GO:0005524]; calcium ion binding [GO:0005509]; polysaccharide binding [GO:0030247]; protein kinase activity [GO:0004672]	GO:0004672; GO:0005509; GO:0005524; GO:0030247	Pfam	PF13947	Wall-associated receptor kinase galacturonan-binding	41	148	107	4.9e-25	IPR025287	Wall-associated receptor kinase, galacturonan-binding domain	0
jcf7180000140159	g935.t1	A2ZLB1	100	32	0	0	137	232	45	76	2.2e-10	73.6	Uncharacterized protein	OsI_38610	NA	Oryza sativa subsp. indica (Rice)	0	0	0	0	0	#N/A	#N/A	#N/A	#N/A	#N/A	#N/A	#N/A	#N/A	#N/A	#N/A
jcf7180000140195	g955.t1	B8BJF1	89.7	68	7	0	19	222	43	110	2e-25	123.2	Uncharacterized protein	OsI_35341	NA	Oryza sativa subsp. indica (Rice)	0	0	0	0	0	#N/A	#N/A	#N/A	#N/A	#N/A	#N/A	#N/A	#N/A	#N/A	#N/A
jcf7180000140237	g979.t1	B8ALM8	92.3	1122	15	3	196	3447	1	1089	0	1780	Uncharacterized protein	OsI_12444	NA	Oryza sativa subsp. indica (Rice)	0	0	ADP binding [GO:0043531]	ADP binding [GO:0043531]	GO:0043531	SUPERFAMILY	SSF52058	NA	550	971	421	7.65e-30	0	0	Reactome: R-HSA-111458|Reactome: R-HSA-111459|Reactome: R-HSA-6798695|Reactome: R-HSA-6803207|Reactome: R-HSA-8953750
jcf7180000140245	g984.t1	A2ZEW0	44.7	103	56	1	609	301	1	102	1.3e-09	72.4	Uncharacterized protein	OsI_36326	consensus disorder prediction	Oryza sativa subsp. indica (Rice)	0	0	0	0	0	MobiDBLite	mobidb-lite	consensus disorder prediction	1	21	20	-	0	0	0
jcf7180000140269	g1001.t1	B8BA29	81	211	6	1	1	531	1	211	1.3e-81	311.2	Uncharacterized protein	OsI_28970	gag-polypeptide of LTR copia-type	Oryza sativa subsp. indica (Rice)	0	0	nucleic acid binding [GO:0003676]; zinc ion binding [GO:0008270]	nucleic acid binding [GO:0003676]; zinc ion binding [GO:0008270]	GO:0003676; GO:0008270	Pfam	PF14223	gag-polypeptide of LTR copia-type	53	176	123	8.6e-12	0	0	0
jcf7180000140306	g1024.t1	B8BFK7	100	221	0	0	3	665	784	1004	3.7e-131	476.1	Uncharacterized protein	OsI_32566	Protein of unknown function (DUF3615)	Oryza sativa subsp. indica (Rice)	0	0	0	0	0	Pfam	PF12274	Protein of unknown function (DUF3615)	88	157	69	3.4e-11	IPR022059	Protein of unknown function DUF3615	0
jcf7180000140335	g1044.t1	A2XQX7	97.7	43	1	0	419	547	1	43	2.9e-15	91.7	Uncharacterized protein	OsI_15045	consensus disorder prediction	Oryza sativa subsp. indica (Rice)	0	0	0	0	0	MobiDBLite	mobidb-lite	consensus disorder prediction	103	157	54	-	0	0	0
jcf7180000140346	g1051.t1	A2Y8E6	100	203	0	0	1	609	1	203	5.8e-115	422.2	Uncharacterized protein	OsI_21326	consensus disorder prediction	Oryza sativa subsp. indica (Rice)	0	0	0	0	0	MobiDBLite	mobidb-lite	consensus disorder prediction	1	40	39	-	0	0	0
jcf7180000140348	g1052.t1	A2Z653	80.3	427	33	3	166	1341	309	719	9e-185	655.2	Uncharacterized protein	OsI_33133	consensus disorder prediction	Oryza sativa subsp. indica (Rice)	regulation of transcription, DNA-templated [GO:0006355]	0	zinc ion binding [GO:0008270]; regulation of transcription, DNA-templated [GO:0006355]	zinc ion binding [GO:0008270]	GO:0006355; GO:0008270	MobiDBLite	mobidb-lite	consensus disorder prediction	301	381	80	-	0	0	0
jcf7180000140357	g1063.t1	A2Z8U3	100	204	0	0	1	612	1	204	2.5e-113	416.8	Uncharacterized protein	OsI_34136	NA	Oryza sativa subsp. indica (Rice)	0	0	0	0	0	Gene3D	G3DSA:3.10.20.90	NA	11	133	122	2.5e-21	0	0	0
jcf7180000140364	g1067.t1	A2XJ04	80.6	108	21	0	1	324	1	108	3.9e-25	122.9	Uncharacterized protein	OsI_12417	NA	Oryza sativa subsp. indica (Rice)	0	0	0	0	0	#N/A	#N/A	#N/A	#N/A	#N/A	#N/A	#N/A	#N/A	#N/A	#N/A
jcf7180000140366	g1069.t1	B8BJY6	100	31	0	0	393	301	1	31	6.9e-11	75.9	Uncharacterized protein	OsI_35727	consensus disorder prediction	Oryza sativa subsp. indica (Rice)	0	0	0	0	0	MobiDBLite	mobidb-lite	consensus disorder prediction	1	76	75	-	0	0	0
jcf7180000140424	g1091.t1	B8AIB2	99.3	293	2	0	16	894	1	293	2.2e-155	557	Uncharacterized protein	OsI_07316	RX-CC_like	Oryza sativa subsp. indica (Rice)	0	0	ADP binding [GO:0043531]	ADP binding [GO:0043531]	GO:0043531	CDD	cd14798	RX-CC_like	14	146	132	6.35e-27	IPR038005	Virus X resistance protein-like, coiled-coil domain	Reactome: R-HSA-111458|Reactome: R-HSA-111459|Reactome: R-HSA-6798695|Reactome: R-HSA-6803207|Reactome: R-HSA-8953750
jcf7180000140427	g1093.t1	B8AZC8	100	55	0	0	1	165	36	90	2.8e-23	116.3	Uncharacterized protein	OsI_20396	NA	Oryza sativa subsp. indica (Rice)	0	0	0	0	0	Gene3D	G3DSA:3.80.10.10	NA	1	73	72	3.8e-13	IPR032675	Leucine-rich repeat domain superfamily	0
jcf7180000140467	g1112.t1	A2ZJX2	100	39	0	0	444	560	114	152	1.2e-13	85.5	Uncharacterized protein	OsI_38119	NA	Oryza sativa subsp. indica (Rice)	carbohydrate metabolic process [GO:0005975]	0	hydrolase activity, hydrolyzing O-glycosyl compounds [GO:0004553]; carbohydrate metabolic process [GO:0005975]	hydrolase activity, hydrolyzing O-glycosyl compounds [GO:0004553]	GO:0004553; GO:0005975	#N/A	#N/A	#N/A	#N/A	#N/A	#N/A	#N/A	#N/A	#N/A	#N/A
jcf7180000140490	g1120.t1	A2X3T5	100	127	0	0	1	381	503	629	3e-69	269.6	Uncharacterized protein	OsI_06875	NA	Oryza sativa subsp. indica (Rice)	0	0	0	0	0	#N/A	#N/A	#N/A	#N/A	#N/A	#N/A	#N/A	#N/A	#N/A	#N/A
jcf7180000140520	g1141.t1	A2WW74	92.1	101	0	1	1	303	1	93	5.5e-42	178.7	Uncharacterized protein	OsI_04156	consensus disorder prediction	Oryza sativa subsp. indica (Rice)	0	0	0	0	0	MobiDBLite	mobidb-lite	consensus disorder prediction	1	20	19	-	0	0	0
jcf7180000140521	g1142.t1	B8AF96	96.1	181	7	0	1	543	303	483	9.6e-94	352.1	Uncharacterized protein	OsI_06625	NA	Oryza sativa subsp. indica (Rice)	ubiquitin-dependent protein catabolic process [GO:0006511]	0	ubiquitin protein ligase binding [GO:0031625]; ubiquitin-dependent protein catabolic process [GO:0006511]	ubiquitin protein ligase binding [GO:0031625]	GO:0006511; GO:0031625	Coils	Coil	NA	180	186	6	-	0	0	0
jcf7180000140533	g1152.t1	A2ZDS0	100	180	0	0	3	542	28	207	4.5e-103	382.5	Uncharacterized protein	OsI_35932	NA	Oryza sativa subsp. indica (Rice)	0	0	0	0	0	#N/A	#N/A	#N/A	#N/A	#N/A	#N/A	#N/A	#N/A	#N/A	#N/A
jcf7180000140537	g1154.t1	B8B5W9	100	127	0	0	136	516	1	127	9.4e-66	258.5	Uncharacterized protein	OsI_27328	NA	Oryza sativa subsp. indica (Rice)	0	integral component of membrane [GO:0016021]	integral component of membrane [GO:0016021]	0	GO:0016021	#N/A	#N/A	#N/A	#N/A	#N/A	#N/A	#N/A	#N/A	#N/A	#N/A
jcf7180000140539	g1156.t1	A2Y1B0	100	99	0	0	1	297	1	99	7.1e-50	204.9	Uncharacterized protein	OsI_18789	consensus disorder prediction	Oryza sativa subsp. indica (Rice)	0	0	0	0	0	MobiDBLite	mobidb-lite	consensus disorder prediction	64	99	35	-	0	0	0
jcf7180000140561	g1169.t1	B8BKL9	100	77	0	0	415	185	105	181	3.5e-31	143.3	Uncharacterized protein	OsI_36173	consensus disorder prediction	Oryza sativa subsp. indica (Rice)	0	0	0	0	0	MobiDBLite	mobidb-lite	consensus disorder prediction	90	138	48	-	0	0	0
jcf7180000140569	g1173.t1	A2XF02	100	68	0	0	1	204	1	68	3.4e-29	136	Uncharacterized protein	OsI_10917	consensus disorder prediction	Oryza sativa subsp. indica (Rice)	0	0	0	0	0	MobiDBLite	mobidb-lite	consensus disorder prediction	1	38	37	-	0	0	0
jcf7180000140596	g1184.t1	B8AJF6	100	115	0	0	195	539	20	134	1.5e-58	234.6	Uncharacterized protein	OsI_07562	consensus disorder prediction	Oryza sativa subsp. indica (Rice)	0	0	0	0	0	MobiDBLite	mobidb-lite	consensus disorder prediction	41	71	30	-	0	0	0
jcf7180000140601	g1185.t1	B8BJS6	91.7	36	3	0	10	117	184	219	6.7e-10	72	Uncharacterized protein	OsI_35605	NA	Oryza sativa subsp. indica (Rice)	0	0	0	0	0	#N/A	#N/A	#N/A	#N/A	#N/A	#N/A	#N/A	#N/A	#N/A	#N/A
jcf7180000140615	g1192.t1	B8AX31	100	78	0	0	1	234	54	131	2.5e-37	162.9	Uncharacterized protein	OsI_19601	consensus disorder prediction	Oryza sativa subsp. indica (Rice)	0	0	0	0	0	MobiDBLite	mobidb-lite	consensus disorder prediction	1	23	22	-	0	0	0
jcf7180000140631	g1198.t1	B8BEK4	93.2	73	5	0	283	501	1	73	5.1e-29	136.7	Uncharacterized protein	OsI_32394	NA	Oryza sativa subsp. indica (Rice)	0	0	0	0	0	#N/A	#N/A	#N/A	#N/A	#N/A	#N/A	#N/A	#N/A	#N/A	#N/A
jcf7180000140649	g1210.t1	B8BPI8	72.3	282	3	2	3	704	72	326	1.3e-102	381.3	Uncharacterized protein	OsI_38250	NA	Oryza sativa subsp. indica (Rice)	0	0	DNA binding [GO:0003677]	DNA binding [GO:0003677]	GO:0003677	#N/A	#N/A	#N/A	#N/A	#N/A	#N/A	#N/A	#N/A	#N/A	#N/A
jcf7180000140650	g1211.t1	A2X546	75.6	213	24	3	82	636	1	213	7.7e-78	298.9	Uncharacterized protein	OsI_07320	NA	Oryza sativa subsp. indica (Rice)	0	0	0	0	0	#N/A	#N/A	#N/A	#N/A	#N/A	#N/A	#N/A	#N/A	#N/A	#N/A
jcf7180000140656	g1215.t1	B8ARZ6	100	62	0	0	1	186	1	62	1.4e-24	120.2	Uncharacterized protein	OsI_15258	NA	Oryza sativa subsp. indica (Rice)	0	integral component of membrane [GO:0016021]	integral component of membrane [GO:0016021]	0	GO:0016021	#N/A	#N/A	#N/A	#N/A	#N/A	#N/A	#N/A	#N/A	#N/A	#N/A
jcf7180000140724	g1253.t1	A2YJ59	94.3	262	8	2	1	786	385	639	2.5e-134	486.9	Uncharacterized protein	OsI_25265	NA	Oryza sativa subsp. indica (Rice)	0	0	ADP binding [GO:0043531]	ADP binding [GO:0043531]	GO:0043531	Gene3D	G3DSA:3.80.10.10	NA	1	259	258	9.7e-13	IPR032675	Leucine-rich repeat domain superfamily	0
jcf7180000140738	g1262.t1	Q0P171	83.1	65	11	0	356	162	61	125	4.4e-22	112.8	Uncharacterized protein	TQR14A11.9	consensus disorder prediction	Oryza sativa subsp. indica (Rice)	0	0	0	0	0	MobiDBLite	mobidb-lite	consensus disorder prediction	62	119	57	-	0	0	0
jcf7180000140751	g1267.t1	A2WUF2	100	124	0	0	1	372	1	124	1.2e-67	264.2	Uncharacterized protein	OsI_03503	consensus disorder prediction	Oryza sativa subsp. indica (Rice)	0	0	0	0	0	MobiDBLite	mobidb-lite	consensus disorder prediction	81	124	43	-	0	0	0
jcf7180000140788	g1290.t1	B8BBP3	100	66	0	0	136	333	17	82	3.2e-33	149.8	Uncharacterized protein	OsI_28190	NA	Oryza sativa subsp. indica (Rice)	0	integral component of membrane [GO:0016021]	integral component of membrane [GO:0016021]; ATP binding [GO:0005524]; protein kinase activity [GO:0004672]	ATP binding [GO:0005524]; protein kinase activity [GO:0004672]	GO:0004672; GO:0005524; GO:0016021	#N/A	#N/A	#N/A	#N/A	#N/A	#N/A	#N/A	#N/A	#N/A	#N/A
jcf7180000140836	g1309.t1	B8AUG8	100	67	0	0	804	604	1	67	1.8e-30	142.1	Uncharacterized protein	OsI_17458	NA	Oryza sativa subsp. indica (Rice)	0	0	0	0	0	#N/A	#N/A	#N/A	#N/A	#N/A	#N/A	#N/A	#N/A	#N/A	#N/A
jcf7180000140861	g1321.t1	A2XWZ4	100	84	0	0	254	3	1	84	1.4e-43	184.1	Uncharacterized protein	OsI_17185	NA	Oryza sativa subsp. indica (Rice)	0	0	0	0	0	#N/A	#N/A	#N/A	#N/A	#N/A	#N/A	#N/A	#N/A	#N/A	#N/A
jcf7180000140861	g1322.t1	B8ATM2	95.1	264	11	1	1	786	1	264	1.1e-145	524.6	Uncharacterized protein	OsI_17184	NA	Oryza sativa subsp. indica (Rice)	0	0	0	0	0	#N/A	#N/A	#N/A	#N/A	#N/A	#N/A	#N/A	#N/A	#N/A	#N/A
jcf7180000140873	g1330.t1	A2Z8S6	100	33	0	0	30	128	34	66	4e-10	71.6	Uncharacterized protein	OsI_34119	consensus disorder prediction	Oryza sativa subsp. indica (Rice)	metabolic process [GO:0008152]	0	magnesium ion binding [GO:0000287]; terpene synthase activity [GO:0010333]; metabolic process [GO:0008152]	magnesium ion binding [GO:0000287]; terpene synthase activity [GO:0010333]	GO:0000287; GO:0008152; GO:0010333	MobiDBLite	mobidb-lite	consensus disorder prediction	1	42	41	-	0	0	0
jcf7180000140896	g1339.t1	A2YT38	45.9	233	88	4	35	703	9	213	2.1e-33	151.8	Uncharacterized protein	OsI_28486	consensus disorder prediction	Oryza sativa subsp. indica (Rice)	0	integral component of membrane [GO:0016021]	integral component of membrane [GO:0016021]	0	GO:0016021	MobiDBLite	mobidb-lite	consensus disorder prediction	92	169	77	-	0	0	0
jcf7180000140912	g1345.t1	A2WYQ7	90.2	295	20	2	232	1098	16	307	8.6e-133	482.3	Uncharacterized protein	OsI_05064	Putative gypsy type transposon	Oryza sativa subsp. indica (Rice)	0	0	0	0	0	Pfam	PF04195	Putative gypsy type transposon	169	230	61	4.7e-06	0	0	0
jcf7180000140915	g1347.t1	B8BHE5	62.7	51	18	1	160	309	1	51	5.8e-06	59.7	Uncharacterized protein	OsI_33979	consensus disorder prediction	Oryza sativa subsp. indica (Rice)	0	integral component of membrane [GO:0016021]	integral component of membrane [GO:0016021]; transmembrane transporter activity [GO:0022857]	transmembrane transporter activity [GO:0022857]	GO:0016021; GO:0022857	MobiDBLite	mobidb-lite	consensus disorder prediction	42	69	27	-	0	0	0
jcf7180000140931	g1357.t1	B8BIH6	98.5	65	1	0	106	300	134	198	7e-29	135.2	Uncharacterized protein	OsI_36978	NA	Oryza sativa subsp. indica (Rice)	0	0	0	0	0	#N/A	#N/A	#N/A	#N/A	#N/A	#N/A	#N/A	#N/A	#N/A	#N/A
jcf7180000140987	g1379.t1	B8AEA4	100	79	0	0	184	420	1	79	3.6e-39	169.9	Uncharacterized protein	OsI_07748	NA	Oryza sativa subsp. indica (Rice)	0	0	0	0	0	#N/A	#N/A	#N/A	#N/A	#N/A	#N/A	#N/A	#N/A	#N/A	#N/A
jcf7180000140989	g1380.t1	B8BHN0	100	153	0	0	1	459	32	184	6.8e-76	292	Uncharacterized protein	OsI_34153	NA	Oryza sativa subsp. indica (Rice)	0	0	0	0	0	#N/A	#N/A	#N/A	#N/A	#N/A	#N/A	#N/A	#N/A	#N/A	#N/A
jcf7180000141039	g1404.t1	B8AB86	100	92	0	0	28	303	62	153	6.8e-48	198.4	Uncharacterized protein	OsI_04159	NA	Oryza sativa subsp. indica (Rice)	0	0	0	0	0	#N/A	#N/A	#N/A	#N/A	#N/A	#N/A	#N/A	#N/A	#N/A	#N/A
jcf7180000141041	g1405.t1	B8BPU0	81.8	55	10	0	149	313	29	83	4.9e-18	99.4	Uncharacterized protein	OsI_38445	consensus disorder prediction	Oryza sativa subsp. indica (Rice)	trehalose biosynthetic process [GO:0005992]	0	catalytic activity [GO:0003824]; trehalose biosynthetic process [GO:0005992]	catalytic activity [GO:0003824]	GO:0003824; GO:0005992	MobiDBLite	mobidb-lite	consensus disorder prediction	27	68	41	-	0	0	0
jcf7180000141058	g1415.t1	B8ACL1	93.5	46	0	1	1	138	66	108	3.4e-12	80.5	Uncharacterized protein	OsI_01419	NA	Oryza sativa subsp. indica (Rice)	0	0	0	0	0	Gene3D	G3DSA:3.80.10.10	NA	12	167	155	1.6e-17	IPR032675	Leucine-rich repeat domain superfamily	0
jcf7180000141078	g1429.t1	B8BGP4	99.5	211	1	0	376	1008	1	211	1.6e-126	461.5	Uncharacterized protein	OsI_33466	consensus disorder prediction	Oryza sativa subsp. indica (Rice)	0	0	0	0	0	MobiDBLite	mobidb-lite	consensus disorder prediction	325	362	37	-	0	0	0
jcf7180000141078	g1430.t1	A2Z6Z6	98.1	108	2	0	256	579	7	114	6.9e-57	229.2	Uncharacterized protein	OsI_33467	NA	Oryza sativa subsp. indica (Rice)	0	0	0	0	0	#N/A	#N/A	#N/A	#N/A	#N/A	#N/A	#N/A	#N/A	#N/A	#N/A
jcf7180000141099	g1435.t1	A2WRW7	89.9	69	7	0	1	207	15	83	1.4e-24	123.2	Uncharacterized protein	OsI_02605	consensus disorder prediction	Oryza sativa subsp. indica (Rice)	0	0	0	0	0	MobiDBLite	mobidb-lite	consensus disorder prediction	418	438	20	-	0	0	0
jcf7180000141129	g1447.t1	B8BK12	91.5	270	20	1	118	918	1	270	1.8e-128	467.6	Uncharacterized protein	OsI_35782	consensus disorder prediction	Oryza sativa subsp. indica (Rice)	0	0	0	0	0	MobiDBLite	mobidb-lite	consensus disorder prediction	281	307	26	-	0	0	0
jcf7180000141143	g1451.t1	B8ADE8	69.6	102	22	1	3	308	136	228	7.7e-24	119	Uncharacterized protein	OsI_00518	NA	Oryza sativa subsp. indica (Rice)	0	0	0	0	0	Coils	Coil	NA	17	19	2	-	0	0	0
jcf7180000141147	g1454.t1	B8AL73	100	111	0	0	94	426	302	412	7.7e-56	225.7	Uncharacterized protein	OsI_12315	Plant transposase (Ptta/En/Spm family)	Oryza sativa subsp. indica (Rice)	0	0	0	0	0	Pfam	PF03004	Plant transposase (Ptta/En/Spm family)	2	101	99	1.7e-13	IPR004252	Probable transposase, Ptta/En/Spm, plant	0
jcf7180000141155	g1458.t1	B8BH81	84	669	27	6	2	1879	94	725	2.2e-306	1059.7	Uncharacterized protein	OsI_33845	Domain of unknown function (DUF4220)	Oryza sativa subsp. indica (Rice)	0	integral component of membrane [GO:0016021]	integral component of membrane [GO:0016021]	0	GO:0016021	Pfam	PF13968	Domain of unknown function (DUF4220)	9	219	210	2.7e-15	IPR025315	Domain of unknown function DUF4220	0
jcf7180000141195	g1475.t1	A2YI74	100	80	0	0	1	240	50	129	3.1e-35	156	Uncharacterized protein	OsI_24910	consensus disorder prediction	Oryza sativa subsp. indica (Rice)	0	integral component of membrane [GO:0016021]	integral component of membrane [GO:0016021]	0	GO:0016021	MobiDBLite	mobidb-lite	consensus disorder prediction	1	21	20	-	0	0	0
jcf7180000141237	g1491.t1	B8AD51	100	34	0	0	104	3	1	34	7.3e-08	64.7	Uncharacterized protein	OsI_00301	NA	Oryza sativa subsp. indica (Rice)	0	0	polysaccharide binding [GO:0030247]	polysaccharide binding [GO:0030247]	GO:0030247	#N/A	#N/A	#N/A	#N/A	#N/A	#N/A	#N/A	#N/A	#N/A	#N/A
jcf7180000141256	g1497.t1	A2Z8E1	90.8	65	6	0	1	195	1	65	2.7e-27	130.6	Uncharacterized protein	OsI_33978	NA	Oryza sativa subsp. indica (Rice)	0	0	0	0	0	#N/A	#N/A	#N/A	#N/A	#N/A	#N/A	#N/A	#N/A	#N/A	#N/A
jcf7180000141267	g1507.t1	B8AXZ3	57.6	158	43	5	1	423	36	186	4.5e-38	166.4	Uncharacterized protein	OsI_19834	NA	Oryza sativa subsp. indica (Rice)	0	integral component of membrane [GO:0016021]	integral component of membrane [GO:0016021]	0	GO:0016021	#N/A	#N/A	#N/A	#N/A	#N/A	#N/A	#N/A	#N/A	#N/A	#N/A
jcf7180000141436	g1597.t1	A2YM44	96.2	261	5	1	10	792	541	796	1.2e-136	494.6	Uncharacterized protein	OsI_26297	Domain of unknown function	Oryza sativa subsp. indica (Rice)	0	integral component of membrane [GO:0016021]	integral component of membrane [GO:0016021]	0	GO:0016021	Pfam	PF13962	Domain of unknown function	45	163	118	3.6e-22	IPR026961	PGG domain	0
jcf7180000141469	g1616.t1	B8BG16	57.8	569	216	11	138	1808	105	661	3.4e-171	610.5	Uncharacterized protein	OsI_32956	Domain of unknown function (DUF4220)	Oryza sativa subsp. indica (Rice)	0	integral component of membrane [GO:0016021]	integral component of membrane [GO:0016021]	0	GO:0016021	Pfam	PF13968	Domain of unknown function (DUF4220)	46	310	264	9.6e-57	IPR025315	Domain of unknown function DUF4220	0
jcf7180000141480	g1623.t1	B8BIH5	62.4	85	16	4	112	336	9	87	7.1e-14	85.5	Uncharacterized protein	OsI_36977	NA	Oryza sativa subsp. indica (Rice)	0	0	0	0	0	#N/A	#N/A	#N/A	#N/A	#N/A	#N/A	#N/A	#N/A	#N/A	#N/A
jcf7180000141603	g1688.t1	A2XQ35	100	192	0	0	3	578	358	549	2.3e-105	390.2	Uncharacterized protein	OsI_14741	NA	Oryza sativa subsp. indica (Rice)	0	integral component of membrane [GO:0016021]	integral component of membrane [GO:0016021]	0	GO:0016021	#N/A	#N/A	#N/A	#N/A	#N/A	#N/A	#N/A	#N/A	#N/A	#N/A
jcf7180000141657	g1707.t1	B8BPF2	100	38	0	0	473	360	70	107	1.4e-12	81.6	Uncharacterized protein	OsI_38191	consensus disorder prediction	Oryza sativa subsp. indica (Rice)	0	0	0	0	0	MobiDBLite	mobidb-lite	consensus disorder prediction	122	149	27	-	0	0	0
jcf7180000141743	g1750.t1	A2ZC53	100	54	0	0	1	162	1	54	6.4e-21	107.8	Uncharacterized protein	OsI_35365	NA	Oryza sativa subsp. indica (Rice)	0	integral component of membrane [GO:0016021]	integral component of membrane [GO:0016021]	0	GO:0016021	#N/A	#N/A	#N/A	#N/A	#N/A	#N/A	#N/A	#N/A	#N/A	#N/A
jcf7180000141780	g1765.t1	A2ZKE3	98.8	86	1	0	1	258	187	272	1.1e-41	177.6	Uncharacterized protein	OsI_38297	NA	Oryza sativa subsp. indica (Rice)	0	0	0	0	0	#N/A	#N/A	#N/A	#N/A	#N/A	#N/A	#N/A	#N/A	#N/A	#N/A
jcf7180000141855	g1807.t1	B8ACW8	98.9	179	2	0	2	538	65	243	7.5e-100	372.1	Uncharacterized protein	OsI_00122	NA	Oryza sativa subsp. indica (Rice)	0	integral component of membrane [GO:0016021]	integral component of membrane [GO:0016021]; ATP binding [GO:0005524]; protein kinase activity [GO:0004672]	ATP binding [GO:0005524]; protein kinase activity [GO:0004672]	GO:0004672; GO:0005524; GO:0016021	#N/A	#N/A	#N/A	#N/A	#N/A	#N/A	#N/A	#N/A	#N/A	#N/A
jcf7180000141944	g1851.t1	A2WQS8	100	62	0	0	3	188	319	380	4e-25	122.5	Uncharacterized protein	OsI_02212	consensus disorder prediction	Oryza sativa subsp. indica (Rice)	0	0	0	0	0	MobiDBLite	mobidb-lite	consensus disorder prediction	1	21	20	-	0	0	0
jcf7180000141975	g1866.t1	A2WVQ9	97.5	162	4	0	226	711	70	231	4.9e-81	309.7	Uncharacterized protein	OsI_03983	NA	Oryza sativa subsp. indica (Rice)	0	0	ADP binding [GO:0043531]	ADP binding [GO:0043531]	GO:0043531	Gene3D	G3DSA:3.40.50.300	NA	165	237	72	3.5e-09	0	0	0
jcf7180000142001	g1874.t1	A2X9N5	100	55	0	0	1	165	1	55	1.4e-19	104.4	Uncharacterized protein	OsI_08956	consensus disorder prediction	Oryza sativa subsp. indica (Rice)	0	0	protein dimerization activity [GO:0046983]	protein dimerization activity [GO:0046983]	GO:0046983	MobiDBLite	mobidb-lite	consensus disorder prediction	62	91	29	-	0	0	0
jcf7180000142069	g1903.t1	B8BEW2	96.8	311	3	1	2	934	51	354	2.6e-138	500.4	Uncharacterized protein	OsI_31077	consensus disorder prediction	Oryza sativa subsp. indica (Rice)	0	0	ADP binding [GO:0043531]	ADP binding [GO:0043531]	GO:0043531	MobiDBLite	mobidb-lite	consensus disorder prediction	225	311	86	-	0	0	0
jcf7180000142083	g1908.t1	B8B9I0	100	68	0	0	1	204	11	78	3.1e-28	132.5	Uncharacterized protein	OsI_28707	NA	Oryza sativa subsp. indica (Rice)	0	0	0	0	0	#N/A	#N/A	#N/A	#N/A	#N/A	#N/A	#N/A	#N/A	#N/A	#N/A
jcf7180000142118	g1928.t1	B8BEH7	81.9	259	34	1	1	738	1	259	6.1e-111	409.1	Uncharacterized protein	OsI_30922	NA	Oryza sativa subsp. indica (Rice)	0	integral component of membrane [GO:0016021]	integral component of membrane [GO:0016021]	0	GO:0016021	SUPERFAMILY	SSF48403	NA	2	174	172	1.83e-15	IPR036770	Ankyrin repeat-containing domain superfamily	0
jcf7180000142123	g1931.t1	A2XS06	100	35	0	0	32	136	73	107	9.6e-15	88.6	Uncharacterized protein	OsI_15400	consensus disorder prediction	Oryza sativa subsp. indica (Rice)	0	0	0	0	0	MobiDBLite	mobidb-lite	consensus disorder prediction	44	105	61	-	0	0	0
jcf7180000142184	g1952.t1	A2YX80	100	85	0	0	7	261	1	85	1e-39	171	Uncharacterized protein	OsI_29948	NA	Oryza sativa subsp. indica (Rice)	0	0	0	0	0	Gene3D	G3DSA:1.25.40.420	NA	23	86	63	7.6e-16	0	0	0
jcf7180000142213	g1963.t1	B8B1P1	82.3	113	20	0	95	433	10	122	4.7e-34	152.9	Uncharacterized protein	OsI_22871	NA	Oryza sativa subsp. indica (Rice)	0	0	nucleic acid binding [GO:0003676]; zinc ion binding [GO:0008270]	nucleic acid binding [GO:0003676]; zinc ion binding [GO:0008270]	GO:0003676; GO:0008270	SUPERFAMILY	SSF57756	NA	109	143	34	4.88e-06	IPR036875	Zinc finger, CCHC-type superfamily	0
jcf7180000142274	g1988.t1	B8BHY8	100	112	0	0	2	337	20	131	2.4e-54	219.9	Uncharacterized protein	OsI_34396	consensus disorder prediction	Oryza sativa subsp. indica (Rice)	0	0	0	0	0	MobiDBLite	mobidb-lite	consensus disorder prediction	73	97	24	-	0	0	0
jcf7180000142315	g2004.t1	B8BLP4	60.1	298	38	5	355	1005	167	464	3.8e-82	313.9	Uncharacterized protein	OsI_36917	Protein of unknown function (DUF3615)	Oryza sativa subsp. indica (Rice)	0	0	0	0	0	Pfam	PF12274	Protein of unknown function (DUF3615)	277	336	59	0.00028	IPR022059	Protein of unknown function DUF3615	0
jcf7180000142387	g2037.t1	B8AJV1	78.2	78	17	0	27	260	1140	1217	3.1e-25	122.9	Uncharacterized protein	OsI_13484	Reverse transcriptase-like	Oryza sativa subsp. indica (Rice)	0	0	nucleic acid binding [GO:0003676]	nucleic acid binding [GO:0003676]	GO:0003676	Pfam	PF13456	Reverse transcriptase-like	8	83	75	1.5e-10	IPR002156	Ribonuclease H domain	0
jcf7180000142411	g2050.t1	A2XQ02	97.6	590	6	2	3	1772	47	628	0	1147.5	Uncharacterized protein	OsI_14716	Domain of unknown function (DUF4220)	Oryza sativa subsp. indica (Rice)	0	integral component of membrane [GO:0016021]	integral component of membrane [GO:0016021]	0	GO:0016021	Pfam	PF13968	Domain of unknown function (DUF4220)	1	301	300	7.6e-50	IPR025315	Domain of unknown function DUF4220	0
jcf7180000142531	g2109.t1	A2YPY1	96.7	213	3	1	1	639	1	209	3.9e-88	333.6	Uncharacterized protein	OsI_27336	NA	Oryza sativa subsp. indica (Rice)	0	integral component of membrane [GO:0016021]	integral component of membrane [GO:0016021]	0	GO:0016021	#N/A	#N/A	#N/A	#N/A	#N/A	#N/A	#N/A	#N/A	#N/A	#N/A
jcf7180000142574	g2121.t1	B8BGY1	99.8	953	2	0	362	3220	1	953	0	1934.8	Uncharacterized protein	OsI_33666	NA	Oryza sativa subsp. indica (Rice)	0	0	ADP binding [GO:0043531]	ADP binding [GO:0043531]	GO:0043531	Gene3D	G3DSA:3.80.10.10	NA	683	1047	364	3.3e-35	IPR032675	Leucine-rich repeat domain superfamily	Reactome: R-HSA-111458|Reactome: R-HSA-111459|Reactome: R-HSA-6798695|Reactome: R-HSA-6803207|Reactome: R-HSA-8953750
jcf7180000142657	g2160.t1	B8BFR1	100	98	0	0	2	295	392	489	2e-47	197.2	Uncharacterized protein	OsI_32744	consensus disorder prediction	Oryza sativa subsp. indica (Rice)	0	integral component of membrane [GO:0016021]	integral component of membrane [GO:0016021]	0	GO:0016021	MobiDBLite	mobidb-lite	consensus disorder prediction	1	47	46	-	0	0	0
jcf7180000142716	g2182.t1	B8B680	100	39	0	0	307	423	1	39	2.9e-12	80.5	Uncharacterized protein	OsI_26052	consensus disorder prediction	Oryza sativa subsp. indica (Rice)	0	0	0	0	0	MobiDBLite	mobidb-lite	consensus disorder prediction	1	25	24	-	0	0	0
jcf7180000142829	g2229.t1	A2Z4L0	97.6	41	1	0	2	124	10	50	8.3e-13	80.5	Uncharacterized protein	OsI_32584	consensus disorder prediction	Oryza sativa subsp. indica (Rice)	0	0	0	0	0	MobiDBLite	mobidb-lite	consensus disorder prediction	1	41	40	-	0	0	Reactome: R-HSA-611105
jcf7180000142830	g2230.t1	B8A6U1	98.1	466	0	1	2	1399	199	655	1.5e-270	940.3	Uncharacterized protein	OsI_03100	consensus disorder prediction	Oryza sativa subsp. indica (Rice)	0	0	0	0	0	MobiDBLite	mobidb-lite	consensus disorder prediction	1	24	23	-	0	0	0
jcf7180000142831	g2231.t1	A2XS08	52	127	26	2	10	384	1	94	1.7e-21	111.3	Uncharacterized protein	OsI_15402	NA	Oryza sativa subsp. indica (Rice)	0	0	0	0	0	#N/A	#N/A	#N/A	#N/A	#N/A	#N/A	#N/A	#N/A	#N/A	#N/A
jcf7180000142877	g2258.t1	B8AXS9	94.4	108	6	0	263	586	28	135	3.3e-51	210.3	Uncharacterized protein	OsI_19790	consensus disorder prediction	Oryza sativa subsp. indica (Rice)	0	0	0	0	0	MobiDBLite	mobidb-lite	consensus disorder prediction	1	73	72	-	0	0	0
jcf7180000142885	g2263.t1	A2XML7	93.2	325	17	2	1	963	131	454	6.2e-164	585.5	Uncharacterized protein	OsI_13782	Protein kinase domain profile.	Oryza sativa subsp. indica (Rice)	cell surface receptor signaling pathway [GO:0007166]	0	ATP binding [GO:0005524]; protein kinase activity [GO:0004672]; signal transducer activity [GO:0004871]; cell surface receptor signaling pathway [GO:0007166]	ATP binding [GO:0005524]; protein kinase activity [GO:0004672]; signal transducer activity [GO:0004871]	GO:0004672; GO:0004871; GO:0005524; GO:0007166	ProSiteProfiles	PS50011	Protein kinase domain profile.	57	321	264	31.524	IPR000719	Protein kinase domain	0
jcf7180000142932	g2279.t1	B8BPF0	100	57	0	0	1	171	43	99	4.2e-23	115.2	Uncharacterized protein	OsI_38189	consensus disorder prediction	Oryza sativa subsp. indica (Rice)	0	0	0	0	0	MobiDBLite	mobidb-lite	consensus disorder prediction	37	57	20	-	0	0	0
jcf7180000143280	g2404.t1	A2YLY5	84.6	175	0	1	1	444	405	579	6.6e-76	292	Uncharacterized protein	OsI_26234	NA	Oryza sativa subsp. indica (Rice)	0	0	ADP binding [GO:0043531]	ADP binding [GO:0043531]	GO:0043531	SUPERFAMILY	SSF52058	NA	46	148	102	1.13e-08	0	0	0
jcf7180000143320	g2419.t1	A2YGF0	63.6	162	0	1	1	309	1	162	3.3e-42	179.5	Uncharacterized protein	OsI_24250	consensus disorder prediction	Oryza sativa subsp. indica (Rice)	0	0	0	0	0	MobiDBLite	mobidb-lite	consensus disorder prediction	1	50	49	-	0	0	0
jcf7180000143321	g2420.t1	A2YJ61	100	111	0	0	2	334	337	447	2.5e-59	236.5	Uncharacterized protein	OsI_25267	NA	Oryza sativa subsp. indica (Rice)	0	0	ADP binding [GO:0043531]	ADP binding [GO:0043531]	GO:0043531	SUPERFAMILY	SSF52540	NA	7	111	104	2.3e-14	IPR027417	P-loop containing nucleoside triphosphate hydrolase	0
jcf7180000143383	g2443.t1	B8AFG4	63.5	85	2	1	170	3	1	85	8.2e-18	98.2	Uncharacterized protein	OsI_08080	NA	Oryza sativa subsp. indica (Rice)	0	integral component of membrane [GO:0016021]	integral component of membrane [GO:0016021]	0	GO:0016021	#N/A	#N/A	#N/A	#N/A	#N/A	#N/A	#N/A	#N/A	#N/A	#N/A
jcf7180000143574	g2518.t1	B8BH40	99.3	136	1	0	292	699	39	174	1.1e-71	278.9	Uncharacterized protein	OsI_33778	consensus disorder prediction	Oryza sativa subsp. indica (Rice)	0	0	0	0	0	MobiDBLite	mobidb-lite	consensus disorder prediction	1	96	95	-	0	0	0
jcf7180000143578	g2520.t1	B8BN55	100	105	0	0	2	316	51	155	2e-55	223.4	Uncharacterized protein	OsI_39227	FAR1 DNA-binding domain	Oryza sativa subsp. indica (Rice)	0	0	DNA binding transcription factor activity [GO:0003700]; sequence-specific DNA binding [GO:0043565]; zinc ion binding [GO:0008270]	DNA binding transcription factor activity [GO:0003700]; sequence-specific DNA binding [GO:0043565]; zinc ion binding [GO:0008270]	GO:0003700; GO:0008270; GO:0043565	Pfam	PF03101	FAR1 DNA-binding domain	6	71	65	2.7e-12	IPR004330	FAR1 DNA binding domain	0
jcf7180000143588	g2522.t1	A2XIF4	91.9	369	20	1	178	1284	18	376	2.7e-166	594	Uncharacterized protein	OsI_12214	NA	Oryza sativa subsp. indica (Rice)	0	integral component of membrane [GO:0016021]	integral component of membrane [GO:0016021]	0	GO:0016021	Coils	Coil	NA	311	314	3	-	0	0	0
jcf7180000143596	g2527.t1	A2Z7L5	100	62	0	0	19	204	1	62	5.2e-28	131.7	Uncharacterized protein	OsI_33695	NA	Oryza sativa subsp. indica (Rice)	0	0	nucleic acid binding [GO:0003676]	nucleic acid binding [GO:0003676]	GO:0003676	#N/A	#N/A	#N/A	#N/A	#N/A	#N/A	#N/A	#N/A	#N/A	#N/A
jcf7180000143625	g2538.t1	A2ZMN2	99	104	1	0	24	335	329	432	8.2e-55	221.5	Uncharacterized protein	OsI_39087	NA	Oryza sativa subsp. indica (Rice)	0	0	0	0	0	#N/A	#N/A	#N/A	#N/A	#N/A	#N/A	#N/A	#N/A	#N/A	#N/A
jcf7180000143712	g2558.t1	B8B0L4	87.6	274	13	2	784	1605	61	313	3e-110	407.9	Uncharacterized protein	OsI_22535	Prokaryotic membrane lipoprotein lipid attachment site profile.	Oryza sativa subsp. indica (Rice)	0	integral component of membrane [GO:0016021]	integral component of membrane [GO:0016021]	0	GO:0016021	ProSiteProfiles	PS51257	Prokaryotic membrane lipoprotein lipid attachment site profile.	1	31	30	5	0	0	0
jcf7180000143753	g2575.t1	B8AV34	98.7	76	1	0	244	17	195	270	3e-35	156.8	Uncharacterized protein	OsI_16223	consensus disorder prediction	Oryza sativa subsp. indica (Rice)	0	0	0	0	0	MobiDBLite	mobidb-lite	consensus disorder prediction	54	91	37	-	0	0	0
jcf7180000143790	g2594.t1	A2Z402	100	127	0	0	1	381	271	397	1.6e-65	257.3	Uncharacterized protein	OsI_32367	NA	Oryza sativa subsp. indica (Rice)	0	0	0	0	0	#N/A	#N/A	#N/A	#N/A	#N/A	#N/A	#N/A	#N/A	#N/A	#N/A
jcf7180000144051	g2721.t1	B8AZE3	64.4	413	121	4	172	1398	31	421	6.5e-138	500.4	Uncharacterized protein	OsI_18965	Domain of unknown function (DUF4283)	Oryza sativa subsp. indica (Rice)	0	0	0	0	0	Pfam	PF14111	Domain of unknown function (DUF4283)	101	211	110	4.3e-10	IPR025558	Domain of unknown function DUF4283	0
jcf7180000144139	g2746.t1	B8AS88	100	129	0	0	1	387	687	815	1.2e-68	267.7	Uncharacterized protein	OsI_15342	NA	Oryza sativa subsp. indica (Rice)	0	0	nucleic acid binding [GO:0003676]; RNA-DNA hybrid ribonuclease activity [GO:0004523]	nucleic acid binding [GO:0003676]; RNA-DNA hybrid ribonuclease activity [GO:0004523]	GO:0003676; GO:0004523	Gene3D	G3DSA:3.30.420.10	NA	1	98	97	2.9e-14	IPR036397	Ribonuclease H superfamily	0
jcf7180000144145	g2749.t1	B8APU1	87.3	788	17	4	327	2690	108	812	0	1386.7	Uncharacterized protein	OsI_11626	NA	Oryza sativa subsp. indica (Rice)	embryo development ending in seed dormancy [GO:0009793]; positive regulation of cell division [GO:0051781]	vacuole [GO:0005773]	vacuole [GO:0005773]; embryo development ending in seed dormancy [GO:0009793]; positive regulation of cell division [GO:0051781]	0	GO:0005773; GO:0009793; GO:0051781	Gene3D	G3DSA:1.20.120.670	NA	603	895	292	3.6e-78	0	0	0
jcf7180000144151	g2756.t1	B8BK87	84.6	136	3	1	16	423	1	118	2.5e-56	226.9	Uncharacterized protein	OsI_35933	NA	Oryza sativa subsp. indica (Rice)	0	0	0	0	0	#N/A	#N/A	#N/A	#N/A	#N/A	#N/A	#N/A	#N/A	#N/A	#N/A
jcf7180000144152	g2757.t1	B8ASJ8	99.6	905	4	0	2	2716	51	955	6.9e-280	972.2	Uncharacterized protein	OsI_15472	NA	Oryza sativa subsp. indica (Rice)	0	integral component of membrane [GO:0016021]	integral component of membrane [GO:0016021]; ATP binding [GO:0005524]; protein serine/threonine kinase activity [GO:0004674]	ATP binding [GO:0005524]; protein serine/threonine kinase activity [GO:0004674]	GO:0004674; GO:0005524; GO:0016021	SUPERFAMILY	SSF52047	NA	194	543	349	4e-63	0	0	0
jcf7180000144158	g2763.t1	B8AFP5	53.8	422	17	5	10	1266	1	247	1.4e-98	369	Uncharacterized protein	OsI_08127	consensus disorder prediction	Oryza sativa subsp. indica (Rice)	0	0	0	0	0	MobiDBLite	mobidb-lite	consensus disorder prediction	185	308	123	-	0	0	0
jcf7180000144162	g2765.t1	A2ZKE3	99.1	342	2	1	13	1035	109	450	7.9e-157	562	Uncharacterized protein	OsI_38297	consensus disorder prediction	Oryza sativa subsp. indica (Rice)	0	0	0	0	0	MobiDBLite	mobidb-lite	consensus disorder prediction	244	267	23	-	0	0	0
jcf7180000144179	g2783.t1	A2X443	100	757	0	0	1	2271	1	757	0	1519.2	Uncharacterized protein	OsI_06975	Domain of unknown function (DUF4220)	Oryza sativa subsp. indica (Rice)	0	integral component of membrane [GO:0016021]	integral component of membrane [GO:0016021]	0	GO:0016021	Pfam	PF13968	Domain of unknown function (DUF4220)	69	463	394	4.8e-72	IPR025315	Domain of unknown function DUF4220	0
jcf7180000144181	g2785.t1	B8BL49	49.7	674	50	1	1	1155	1	674	5.2e-141	509.6	Uncharacterized protein	OsI_36533	consensus disorder prediction	Oryza sativa subsp. indica (Rice)	0	0	nucleic acid binding [GO:0003676]; zinc ion binding [GO:0008270]	nucleic acid binding [GO:0003676]; zinc ion binding [GO:0008270]	GO:0003676; GO:0008270	MobiDBLite	mobidb-lite	consensus disorder prediction	181	237	56	-	0	0	0
jcf7180000144199	g2799.t1	A2YXM7	81.7	252	19	1	1	675	1	252	3.8e-107	396.4	Uncharacterized protein	OsI_30096	NA	Oryza sativa subsp. indica (Rice)	0	0	cysteine-type peptidase activity [GO:0008234]	cysteine-type peptidase activity [GO:0008234]	GO:0008234	#N/A	#N/A	#N/A	#N/A	#N/A	#N/A	#N/A	#N/A	#N/A	#N/A
jcf7180000144249	g2845.t1	B8B549	100	79	0	0	1	237	1	79	6.9e-31	142.1	Uncharacterized protein	OsI_27086	NA	Oryza sativa subsp. indica (Rice)	0	integral component of membrane [GO:0016021]	integral component of membrane [GO:0016021]; transmembrane transporter activity [GO:0022857]	transmembrane transporter activity [GO:0022857]	GO:0016021; GO:0022857	#N/A	#N/A	#N/A	#N/A	#N/A	#N/A	#N/A	#N/A	#N/A	#N/A
jcf7180000144256	g2852.t1	B8BHS4	100	95	0	0	1	285	1	95	1.2e-45	191	Uncharacterized protein	OsI_34253	NA	Oryza sativa subsp. indica (Rice)	0	integral component of membrane [GO:0016021]	integral component of membrane [GO:0016021]	0	GO:0016021	#N/A	#N/A	#N/A	#N/A	#N/A	#N/A	#N/A	#N/A	#N/A	#N/A
jcf7180000144259	g2855.t1	A2XPZ9	67.9	156	35	5	28	462	1	152	1.1e-40	175.6	Uncharacterized protein	OsI_14713	NA	Oryza sativa subsp. indica (Rice)	0	0	carbohydrate binding [GO:0030246]	carbohydrate binding [GO:0030246]	GO:0030246	SUPERFAMILY	SSF49899	NA	44	237	193	1.77e-32	IPR013320	Concanavalin A-like lectin/glucanase domain superfamily	0
jcf7180000144303	g2906.t1	B8BK14	96	75	3	0	367	591	1	75	4.6e-32	146.7	Uncharacterized protein	OsI_35784	NA	Oryza sativa subsp. indica (Rice)	0	0	0	0	0	#N/A	#N/A	#N/A	#N/A	#N/A	#N/A	#N/A	#N/A	#N/A	#N/A
jcf7180000144343	g2936.t1	A2YLY1	100	96	0	0	297	10	72	167	2.2e-51	209.9	Uncharacterized protein	OsI_26230	consensus disorder prediction	Oryza sativa subsp. indica (Rice)	0	0	0	0	0	MobiDBLite	mobidb-lite	consensus disorder prediction	77	98	21	-	0	0	0
jcf7180000144400	g2983.t1	A2ZLW5	100	176	0	0	1	528	1	176	4e-102	379.4	Uncharacterized protein	OsI_38821	XH domain	Oryza sativa subsp. indica (Rice)	0	0	0	0	0	Pfam	PF03469	XH domain	39	167	128	2.7e-36	IPR005379	Uncharacterised domain XH	0
jcf7180000144400	g2984.t1	A2ZLW4	100	131	0	0	1	393	1	131	4.6e-28	132.9	Uncharacterized protein	OsI_38820	NA	Oryza sativa subsp. indica (Rice)	0	0	0	0	0	Coils	Coil	NA	43	119	76	-	0	0	0
jcf7180000144401	g2985.t1	A2YC50	99.1	110	1	0	1	330	1	110	1.7e-47	197.2	Uncharacterized protein	OsI_22682	consensus disorder prediction	Oryza sativa subsp. indica (Rice)	0	0	0	0	0	MobiDBLite	mobidb-lite	consensus disorder prediction	63	85	22	-	0	0	0
jcf7180000144402	g2986.t1	B8AKR7	100	590	0	0	2	1771	19	608	0	1144.4	Uncharacterized protein	OsI_12225	consensus disorder prediction	Oryza sativa subsp. indica (Rice)	0	0	0	0	0	MobiDBLite	mobidb-lite	consensus disorder prediction	42	67	25	-	0	0	0
jcf7180000144407	g2991.t1	A2XKN8	90.8	349	11	1	61	1107	322	649	3.7e-136	493.4	Uncharacterized protein	OsI_13022	NA	Oryza sativa subsp. indica (Rice)	0	integral component of membrane [GO:0016021]	integral component of membrane [GO:0016021]	0	GO:0016021	#N/A	#N/A	#N/A	#N/A	#N/A	#N/A	#N/A	#N/A	#N/A	#N/A
jcf7180000144410	g2994.t1	B8BEJ3	99.8	489	1	0	967	2433	50	538	1.6e-261	911	Uncharacterized protein	OsI_30874	Domain of unknown function (DUF4283)	Oryza sativa subsp. indica (Rice)	0	0	0	0	0	Pfam	PF14111	Domain of unknown function (DUF4283)	368	468	100	1.8e-09	IPR025558	Domain of unknown function DUF4283	0
jcf7180000144412	g2997.t1	A2ZGW9	41.1	141	72	4	164	577	12	144	4.7e-13	83.6	Uncharacterized protein	OsI_37019	NA	Oryza sativa subsp. indica (Rice)	0	0	0	0	0	#N/A	#N/A	#N/A	#N/A	#N/A	#N/A	#N/A	#N/A	#N/A	#N/A
jcf7180000144431	g3013.t1	B8B9P2	90.9	341	31	0	1	1023	1	341	2.6e-144	520.4	Uncharacterized protein	OsI_28754	consensus disorder prediction	Oryza sativa subsp. indica (Rice)	0	0	0	0	0	MobiDBLite	mobidb-lite	consensus disorder prediction	1	75	74	-	0	0	0
jcf7180000144434	g3018.t1	A2Z9K7	100	121	0	0	1	363	121	241	1.2e-59	237.7	Uncharacterized protein	OsI_34417	Soluble glutathione S-transferase C-terminal domain profile.	Oryza sativa subsp. indica (Rice)	0	0	0	0	0	ProSiteProfiles	PS50405	Soluble glutathione S-transferase C-terminal domain profile.	1	111	110	13.023	IPR010987	Glutathione S-transferase, C-terminal-like	0
jcf7180000144439	g3024.t1	A2ZJH4	94.6	37	2	0	478	588	1	37	3.4e-07	64.3	Uncharacterized protein	OsI_37965	consensus disorder prediction	Oryza sativa subsp. indica (Rice)	0	0	0	0	0	MobiDBLite	mobidb-lite	consensus disorder prediction	62	155	93	-	0	0	0
jcf7180000144450	g3032.t1	B8BFB8	73.3	105	23	2	531	217	58	157	3.4e-31	144.4	Uncharacterized protein	OsI_31443	consensus disorder prediction	Oryza sativa subsp. indica (Rice)	0	0	0	0	0	MobiDBLite	mobidb-lite	consensus disorder prediction	233	277	44	-	0	0	0
jcf7180000144461	g3038.t1	A2X3T7	100	279	0	0	1	837	30	308	9.9e-158	564.7	Uncharacterized protein	OsI_06877	NA	Oryza sativa subsp. indica (Rice)	0	0	0	0	0	#N/A	#N/A	#N/A	#N/A	#N/A	#N/A	#N/A	#N/A	#N/A	#N/A
jcf7180000144486	g3061.t1	B8BLG3	100	329	0	0	13	999	1	329	2.4e-182	646.7	Uncharacterized protein	OsI_36759	NA	Oryza sativa subsp. indica (Rice)	0	0	ADP binding [GO:0043531]	ADP binding [GO:0043531]	GO:0043531	SUPERFAMILY	SSF52540	NA	160	332	172	2.12e-38	IPR027417	P-loop containing nucleoside triphosphate hydrolase	0
jcf7180000144487	g3062.t1	B8B7W0	75.2	125	30	1	55	426	54	178	5.7e-39	169.5	Uncharacterized protein	OsI_25151	NA	Oryza sativa subsp. indica (Rice)	0	0	0	0	0	#N/A	#N/A	#N/A	#N/A	#N/A	#N/A	#N/A	#N/A	#N/A	#N/A
jcf7180000144493	g3066.t1	B8BMX4	100	44	0	0	133	2	1	44	1.5e-15	90.1	Uncharacterized protein	OsI_39046	NA	Oryza sativa subsp. indica (Rice)	0	integral component of membrane [GO:0016021]	integral component of membrane [GO:0016021]; ATP binding [GO:0005524]; protein kinase activity [GO:0004672]	ATP binding [GO:0005524]; protein kinase activity [GO:0004672]	GO:0004672; GO:0005524; GO:0016021	#N/A	#N/A	#N/A	#N/A	#N/A	#N/A	#N/A	#N/A	#N/A	#N/A
jcf7180000144502	g3071.t1	B8AJF6	83.3	54	9	0	49	210	1	54	2.6e-13	84.3	Uncharacterized protein	OsI_07562	consensus disorder prediction	Oryza sativa subsp. indica (Rice)	0	0	0	0	0	MobiDBLite	mobidb-lite	consensus disorder prediction	1	49	48	-	0	0	0
jcf7180000144527	g3093.t1	B8AF79	99.9	705	1	0	1	2115	104	808	0	1221.8	Uncharacterized protein	OsI_09548	consensus disorder prediction	Oryza sativa subsp. indica (Rice)	0	0	0	0	0	MobiDBLite	mobidb-lite	consensus disorder prediction	329	410	81	-	0	0	0
jcf7180000144573	g3131.t1	A2YS87	99.1	106	1	0	1	318	5	110	6e-53	215.3	Uncharacterized protein	OsI_28188	NA	Oryza sativa subsp. indica (Rice)	0	0	0	0	0	#N/A	#N/A	#N/A	#N/A	#N/A	#N/A	#N/A	#N/A	#N/A	#N/A
jcf7180000144610	g3159.t1	B8AS88	91.6	700	9	2	1	2100	1	650	0	1271.1	Uncharacterized protein	OsI_15342	NA	Oryza sativa subsp. indica (Rice)	0	0	nucleic acid binding [GO:0003676]; RNA-DNA hybrid ribonuclease activity [GO:0004523]	nucleic acid binding [GO:0003676]; RNA-DNA hybrid ribonuclease activity [GO:0004523]	GO:0003676; GO:0004523	SUPERFAMILY	SSF56672	NA	280	588	308	3.65e-17	0	0	0
jcf7180000144657	g3189.t1	A2YUM2	100	369	0	0	1	1107	215	583	7.8e-219	768.1	Uncharacterized protein	OsI_29029	NA	Oryza sativa subsp. indica (Rice)	0	0	ADP binding [GO:0043531]	ADP binding [GO:0043531]	GO:0043531	Gene3D	G3DSA:3.80.10.10	NA	2	350	348	2e-33	IPR032675	Leucine-rich repeat domain superfamily	0
jcf7180000144668	g3193.t1	A2WVL8	100	62	0	0	187	2	91	152	8.9e-28	131.7	Uncharacterized protein	OsI_03939	consensus disorder prediction	Oryza sativa subsp. indica (Rice)	0	0	0	0	0	MobiDBLite	mobidb-lite	consensus disorder prediction	91	115	24	-	0	0	0
jcf7180000144671	g3195.t1	A2XTM4	100	207	0	0	622	2	1	207	5.2e-111	409.1	Uncharacterized protein	OsI_15957	NA	Oryza sativa subsp. indica (Rice)	0	0	0	0	0	#N/A	#N/A	#N/A	#N/A	#N/A	#N/A	#N/A	#N/A	#N/A	#N/A
jcf7180000144673	g3197.t1	B8BFK7	79.9	493	8	3	385	1818	1	417	1.7e-218	767.7	Uncharacterized protein	OsI_32566	NA	Oryza sativa subsp. indica (Rice)	0	0	0	0	0	SUPERFAMILY	SSF54001	NA	178	464	286	3.45e-13	IPR038765	Papain-like cysteine peptidase superfamily	0
jcf7180000144677	g3200.t1	A2ZJ96	100	77	0	0	1	231	51	127	4.9e-38	165.2	Uncharacterized protein	OsI_37896	consensus disorder prediction	Oryza sativa subsp. indica (Rice)	0	0	0	0	0	MobiDBLite	mobidb-lite	consensus disorder prediction	18	46	28	-	0	0	0
jcf7180000144682	g3204.t1	A2YJ62	100	148	0	0	7	450	436	583	1.2e-80	307.8	Uncharacterized protein	OsI_25268	NA	Oryza sativa subsp. indica (Rice)	0	0	0	0	0	SUPERFAMILY	SSF81383	NA	20	87	67	8.11e-16	IPR036047	F-box-like domain superfamily	0
jcf7180000144759	g3245.t1	A2XQZ9	100	78	0	0	1	234	1	78	8.8e-11	74.7	Uncharacterized protein	OsI_15065	consensus disorder prediction	Oryza sativa subsp. indica (Rice)	0	0	0	0	0	MobiDBLite	mobidb-lite	consensus disorder prediction	1	50	49	-	0	0	0
jcf7180000144782	g3260.t1	B8AB81	99.6	248	1	0	1	744	1	248	3.7e-124	453	Uncharacterized protein	OsI_02729	NA	Oryza sativa subsp. indica (Rice)	0	integral component of membrane [GO:0016021]	integral component of membrane [GO:0016021]	0	GO:0016021	Gene3D	G3DSA:3.80.10.10	NA	58	248	190	8.5e-45	IPR032675	Leucine-rich repeat domain superfamily	0
jcf7180000144795	g3268.t1	B8BNN8	93.2	132	9	0	172	567	17	148	1.4e-51	211.5	Uncharacterized protein	OsI_37835	consensus disorder prediction	Oryza sativa subsp. indica (Rice)	0	0	0	0	0	MobiDBLite	mobidb-lite	consensus disorder prediction	51	91	40	-	0	0	0
jcf7180000144870	g3310.t1	B8BEQ8	51.4	284	12	4	1	624	14	247	1.1e-60	241.9	Uncharacterized protein	OsI_31006	NA	Oryza sativa subsp. indica (Rice)	0	0	ATP binding [GO:0005524]; protein serine/threonine kinase activity [GO:0004674]	ATP binding [GO:0005524]; protein serine/threonine kinase activity [GO:0004674]	GO:0004674; GO:0005524	Gene3D	G3DSA:3.80.10.10	NA	2	85	83	4e-14	IPR032675	Leucine-rich repeat domain superfamily	0
jcf7180000144885	g3320.t1	A2YKD6	100	174	0	0	1	522	470	643	3.5e-98	366.7	Uncharacterized protein	OsI_25682	NA	Oryza sativa subsp. indica (Rice)	0	0	ADP binding [GO:0043531]	ADP binding [GO:0043531]	GO:0043531	#N/A	#N/A	#N/A	#N/A	#N/A	#N/A	#N/A	#N/A	#N/A	#N/A
jcf7180000144951	g3359.t1	A2X3U0	99.8	511	1	0	4	1536	1	511	1.3e-303	1050.4	Uncharacterized protein	OsI_06880	NA	Oryza sativa subsp. indica (Rice)	0	0	0	0	0	SUPERFAMILY	SSF56112	NA	183	387	204	9.34e-07	IPR011009	Protein kinase-like domain superfamily	Reactome: R-HSA-162710
jcf7180000144961	g3371.t1	B8AS88	70.5	78	22	1	442	672	710	787	1.3e-22	115.5	Uncharacterized protein	OsI_15342	NA	Oryza sativa subsp. indica (Rice)	0	0	nucleic acid binding [GO:0003676]; RNA-DNA hybrid ribonuclease activity [GO:0004523]	nucleic acid binding [GO:0003676]; RNA-DNA hybrid ribonuclease activity [GO:0004523]	GO:0003676; GO:0004523	Gene3D	G3DSA:3.30.420.10	NA	131	214	83	1.1e-05	IPR036397	Ribonuclease H superfamily	0
jcf7180000144964	g3374.t1	A2XQC3	88.7	477	6	2	205	1635	1	429	2.7e-244	853.2	Uncharacterized protein	OsI_14833	Exostosin family	Oryza sativa subsp. indica (Rice)	protein glycosylation [GO:0006486]	endosome [GO:0005768]; trans-Golgi network [GO:0005802]	endosome [GO:0005768]; trans-Golgi network [GO:0005802]; transferase activity, transferring glycosyl groups [GO:0016757]; protein glycosylation [GO:0006486]	transferase activity, transferring glycosyl groups [GO:0016757]	GO:0005768; GO:0005802; GO:0006486; GO:0016757	Pfam	PF03016	Exostosin family	121	456	335	1.2e-37	IPR040911	Exostosin, GT47 domain	0
jcf7180000144975	g3382.t1	A2ZIN0	92	348	28	0	1	1044	1	348	2.2e-146	527.3	Uncharacterized protein	OsI_37681	consensus disorder prediction	Oryza sativa subsp. indica (Rice)	0	0	0	0	0	MobiDBLite	mobidb-lite	consensus disorder prediction	277	317	40	-	0	0	KEGG: 00250+1.2.1.88|KEGG: 00330+1.2.1.88|MetaCyc: PWY-6853|Reactome: R-HSA-389661|Reactome: R-HSA-70688
jcf7180000144992	g3396.t1	B8B669	100	86	0	0	258	1	55	140	8.3e-31	141.4	Uncharacterized protein	OsI_26032	consensus disorder prediction	Oryza sativa subsp. indica (Rice)	0	0	0	0	0	MobiDBLite	mobidb-lite	consensus disorder prediction	1	27	26	-	0	0	0
jcf7180000145055	g3457.t1	B8BEJ3	51.8	164	41	3	607	987	51	213	6.5e-34	153.7	Uncharacterized protein	OsI_30874	consensus disorder prediction	Oryza sativa subsp. indica (Rice)	0	0	0	0	0	MobiDBLite	mobidb-lite	consensus disorder prediction	312	341	29	-	0	0	0
jcf7180000145061	g3463.t1	B8BB79	93.5	522	25	3	1	1539	37	558	1.3e-254	887.5	Uncharacterized protein	OsI_28022	consensus disorder prediction	Oryza sativa subsp. indica (Rice)	0	0	0	0	0	MobiDBLite	mobidb-lite	consensus disorder prediction	367	527	160	-	0	0	0
jcf7180000145074	g3471.t1	B8A7T7	91.4	81	7	0	3	245	137	217	4.8e-36	159.8	Uncharacterized protein	OsI_04760	consensus disorder prediction	Oryza sativa subsp. indica (Rice)	0	0	0	0	0	MobiDBLite	mobidb-lite	consensus disorder prediction	1	75	74	-	0	0	0
jcf7180000145121	g3509.t1	A2XK39	100	82	0	0	1	246	1	82	5.9e-42	178.3	Uncharacterized protein	OsI_12809	consensus disorder prediction	Oryza sativa subsp. indica (Rice)	0	0	0	0	0	MobiDBLite	mobidb-lite	consensus disorder prediction	59	82	23	-	0	0	Reactome: R-HSA-174403|Reactome: R-HSA-5578998
jcf7180000145122	g3510.t1	B8BIH5	77.3	97	22	0	1	291	1	97	2.4e-33	150.2	Uncharacterized protein	OsI_36977	NA	Oryza sativa subsp. indica (Rice)	0	0	0	0	0	#N/A	#N/A	#N/A	#N/A	#N/A	#N/A	#N/A	#N/A	#N/A	#N/A
jcf7180000145177	g3556.t1	A2YK58	100	110	0	0	1	330	1	110	4.8e-55	222.2	Uncharacterized protein	OsI_25606	NA	Oryza sativa subsp. indica (Rice)	0	integral component of membrane [GO:0016021]	integral component of membrane [GO:0016021]	0	GO:0016021	Gene3D	G3DSA:3.80.10.10	NA	12	110	98	2.8e-08	IPR032675	Leucine-rich repeat domain superfamily	0
jcf7180000145214	g3589.t1	B8AP75	100	144	0	0	41	472	1	144	5e-74	285.8	Uncharacterized protein	OsI_14452	consensus disorder prediction	Oryza sativa subsp. indica (Rice)	0	0	0	0	0	MobiDBLite	mobidb-lite	consensus disorder prediction	36	114	78	-	0	0	0
jcf7180000145216	g3591.t1	A2ZMP0	93.5	62	4	0	420	235	20	81	4.2e-24	119.8	Uncharacterized protein	OsI_39094 OsI_39102	consensus disorder prediction	Oryza sativa subsp. indica (Rice)	0	0	0	0	0	MobiDBLite	mobidb-lite	consensus disorder prediction	52	73	21	-	0	0	0
jcf7180000145249	g3620.t1	B8ADB2	100	66	0	0	1	198	1	66	5.1e-28	131.7	Uncharacterized protein	OsI_00417	NA	Oryza sativa subsp. indica (Rice)	0	integral component of membrane [GO:0016021]	integral component of membrane [GO:0016021]	0	GO:0016021	#N/A	#N/A	#N/A	#N/A	#N/A	#N/A	#N/A	#N/A	#N/A	#N/A
jcf7180000145286	g3650.t1	B8B828	61.2	67	26	0	3	203	209	275	7.7e-10	72	Uncharacterized protein	OsI_26722	consensus disorder prediction	Oryza sativa subsp. indica (Rice)	0	0	0	0	0	MobiDBLite	mobidb-lite	consensus disorder prediction	63	107	44	-	0	0	Reactome: R-HSA-611105|Reactome: R-HSA-6799198
jcf7180000145538	g3858.t1	B8AUG7	60.2	93	7	2	2	280	1372	1434	3.6e-15	90.1	Uncharacterized protein	OsI_17457	NA	Oryza sativa subsp. indica (Rice)	0	0	ADP binding [GO:0043531]	ADP binding [GO:0043531]	GO:0043531	#N/A	#N/A	#N/A	#N/A	#N/A	#N/A	#N/A	#N/A	#N/A	#N/A
jcf7180000145539	g3859.t1	A2Z964	98	102	2	0	1	306	1	102	4.1e-31	143.3	Uncharacterized protein	OsI_34256	consensus disorder prediction	Oryza sativa subsp. indica (Rice)	0	integral component of membrane [GO:0016021]	integral component of membrane [GO:0016021]	0	GO:0016021	MobiDBLite	mobidb-lite	consensus disorder prediction	16	38	22	-	0	0	0
jcf7180000145541	g3861.t1	B8BNP7	100	153	0	0	1	459	287	439	6.4e-82	312	Uncharacterized protein	OsI_37853	NA	Oryza sativa subsp. indica (Rice)	oxidation-reduction process [GO:0055114]	0	oxidation-reduction process [GO:0055114]	0	GO:0055114	Gene3D	G3DSA:3.40.50.720	NA	1	119	118	2.3e-62	0	0	0
jcf7180000145543	g3864.t1	B8AV33	78.1	160	26	1	163	615	64	223	1.6e-56	228	Uncharacterized protein	OsI_16222	consensus disorder prediction	Oryza sativa subsp. indica (Rice)	0	0	0	0	0	MobiDBLite	mobidb-lite	consensus disorder prediction	1	121	120	-	0	0	0
jcf7180000145545	g3865.t1	A2ZJ08	99.7	321	1	0	1	963	19	339	1.8e-191	677.2	Uncharacterized protein	OsI_37815	NA	Oryza sativa subsp. indica (Rice)	0	integral component of membrane [GO:0016021]	integral component of membrane [GO:0016021]	0	GO:0016021	#N/A	#N/A	#N/A	#N/A	#N/A	#N/A	#N/A	#N/A	#N/A	#N/A
jcf7180000145546	g3866.t1	B8B1J1	100	960	0	0	22	2901	1	960	0	1908.3	Uncharacterized protein	OsI_21327	NA	Oryza sativa subsp. indica (Rice)	0	0	ADP binding [GO:0043531]	ADP binding [GO:0043531]	GO:0043531	Gene3D	G3DSA:3.80.10.10	NA	553	903	350	1.5e-28	IPR032675	Leucine-rich repeat domain superfamily	0
jcf7180000145558	g3875.t1	B8BH79	100	47	0	0	10	150	125	171	2e-17	98.2	Uncharacterized protein	OsI_33843	NA	Oryza sativa subsp. indica (Rice)	0	0	0	0	0	#N/A	#N/A	#N/A	#N/A	#N/A	#N/A	#N/A	#N/A	#N/A	#N/A
jcf7180000145565	g3879.t1	B8BK13	94.7	435	6	1	481	1734	8	442	1.2e-186	661.8	Uncharacterized protein	OsI_35783	NA	Oryza sativa subsp. indica (Rice)	0	integral component of membrane [GO:0016021]	integral component of membrane [GO:0016021]	0	GO:0016021	Gene3D	G3DSA:1.20.1250.20	NA	352	531	179	6.8e-06	0	0	0
jcf7180000145571	g3884.t1	B8B5P0	99.2	260	2	0	110	889	1	260	5.8e-140	505.8	Uncharacterized protein	OsI_25825	NA	Oryza sativa subsp. indica (Rice)	cell redox homeostasis [GO:0045454]	cell [GO:0005623]	cell [GO:0005623]; ADP binding [GO:0043531]; ATP binding [GO:0005524]; cell redox homeostasis [GO:0045454]	ADP binding [GO:0043531]; ATP binding [GO:0005524]	GO:0005524; GO:0005623; GO:0043531; GO:0045454	Gene3D	G3DSA:3.40.50.300	NA	180	296	116	6.1e-16	0	0	0
jcf7180000145590	g3898.t1	A2Z782	100	344	0	0	89	1120	1	344	2.3e-186	660.2	Uncharacterized protein	OsI_33554	NA	Oryza sativa subsp. indica (Rice)	exocytosis [GO:0006887]	exocyst [GO:0000145]	exocyst [GO:0000145]; exocytosis [GO:0006887]	0	GO:0000145; GO:0006887	Gene3D	G3DSA:1.20.1280.170	NA	5	373	368	2.9e-80	0	0	0
jcf7180000145599	g3906.t1	B8A741	100	176	0	0	549	1076	1	176	2.2e-93	351.3	Uncharacterized protein	OsI_01653	consensus disorder prediction	Oryza sativa subsp. indica (Rice)	0	0	0	0	0	MobiDBLite	mobidb-lite	consensus disorder prediction	316	358	42	-	0	0	0
jcf7180000145642	g3942.t1	B8BBH5	90.5	220	21	0	2	661	134	353	6.8e-85	322.4	Uncharacterized protein	OsI_28132	NA	Oryza sativa subsp. indica (Rice)	0	0	0	0	0	Gene3D	G3DSA:3.80.10.10	NA	1	153	152	7.1e-23	IPR032675	Leucine-rich repeat domain superfamily	0
jcf7180000145646	g3946.t1	B8A6U0	100	190	0	0	1	570	1	190	2.9e-63	250.4	Uncharacterized protein	OsI_03099	consensus disorder prediction	Oryza sativa subsp. indica (Rice)	0	0	0	0	0	MobiDBLite	mobidb-lite	consensus disorder prediction	1	145	144	-	0	0	0
jcf7180000145650	g3949.t1	B8BEK9	94.1	542	6	1	3	1550	116	657	7.5e-277	961.4	Uncharacterized protein	OsI_32403	Domain of unknown function (DUF4220)	Oryza sativa subsp. indica (Rice)	0	integral component of membrane [GO:0016021]	integral component of membrane [GO:0016021]	0	GO:0016021	Pfam	PF13968	Domain of unknown function (DUF4220)	1	307	306	6.5e-17	IPR025315	Domain of unknown function DUF4220	0
jcf7180000145654	g3951.t1	B8AID3	98	151	1	1	6	458	1	149	7.8e-82	312	Uncharacterized protein	OsI_07348	NA	Oryza sativa subsp. indica (Rice)	DNA catabolic process, endonucleolytic [GO:0000737]	chromosome [GO:0005694]	chromosome [GO:0005694]; DNA binding [GO:0003677]; DNA catabolic process, endonucleolytic [GO:0000737]	DNA binding [GO:0003677]	GO:0000737; GO:0003677; GO:0005694	#N/A	#N/A	#N/A	#N/A	#N/A	#N/A	#N/A	#N/A	#N/A	#N/A
jcf7180000145660	g3957.t1	B8BLC7	100	62	0	0	1	186	1	62	3.1e-25	122.5	Uncharacterized protein	OsI_36689	NA	Oryza sativa subsp. indica (Rice)	0	0	0	0	0	#N/A	#N/A	#N/A	#N/A	#N/A	#N/A	#N/A	#N/A	#N/A	#N/A
jcf7180000145694	g3988.t1	B8AYU9	89.6	193	16	2	1	570	304	495	6.5e-76	292.4	Uncharacterized protein	OsI_20199	NA	Oryza sativa subsp. indica (Rice)	0	integral component of membrane [GO:0016021]	integral component of membrane [GO:0016021]	0	GO:0016021	#N/A	#N/A	#N/A	#N/A	#N/A	#N/A	#N/A	#N/A	#N/A	#N/A
jcf7180000145706	g4001.t1	B8AQK2	100	181	0	0	3	545	190	370	5.9e-86	325.9	Uncharacterized protein	OsI_11839	Protein kinase domain profile.	Oryza sativa subsp. indica (Rice)	0	plasma membrane [GO:0005886]; plasmodesma [GO:0009506]	plasma membrane [GO:0005886]; plasmodesma [GO:0009506]; ATP binding [GO:0005524]; protein kinase activity [GO:0004672]	ATP binding [GO:0005524]; protein kinase activity [GO:0004672]	GO:0004672; GO:0005524; GO:0005886; GO:0009506	ProSiteProfiles	PS50011	Protein kinase domain profile.	1	190	189	17.107	IPR000719	Protein kinase domain	0
jcf7180000145763	g4047.t1	B8ASA3	100	39	0	0	1	117	795	833	1.8e-12	79.3	Uncharacterized protein	OsI_15283	NA	Oryza sativa subsp. indica (Rice)	protein metabolic process [GO:0019538]	0	protein metabolic process [GO:0019538]	0	GO:0019538	#N/A	#N/A	#N/A	#N/A	#N/A	#N/A	#N/A	#N/A	#N/A	#N/A
jcf7180000145776	g4057.t1	A2XUA5	100	40	0	0	121	2	6	45	6.8e-14	85.1	Uncharacterized protein	OsI_16184	consensus disorder prediction	Oryza sativa subsp. indica (Rice)	lipid metabolic process [GO:0006629]	0	O-acyltransferase activity [GO:0008374]; lipid metabolic process [GO:0006629]	O-acyltransferase activity [GO:0008374]	GO:0006629; GO:0008374	MobiDBLite	mobidb-lite	consensus disorder prediction	1	51	50	-	0	0	0
jcf7180000145847	g4112.t1	A2YI55	65.6	64	22	0	298	107	1	64	4e-08	67	Uncharacterized protein	OsI_24887	consensus disorder prediction	Oryza sativa subsp. indica (Rice)	0	0	0	0	0	MobiDBLite	mobidb-lite	consensus disorder prediction	100	125	25	-	0	0	0
jcf7180000145871	g4128.t1	A2XGX3	100	452	0	0	1	1356	68	519	4.5e-261	908.7	Uncharacterized protein	OsI_11652	NA	Oryza sativa subsp. indica (Rice)	0	0	0	0	0	SUPERFAMILY	SSF52047	NA	61	352	291	3.37e-09	0	0	0
jcf7180000145879	g4134.t1	B8BPV0	96.8	31	1	0	140	48	1	31	5.8e-10	71.6	Uncharacterized protein	OsI_38456	consensus disorder prediction	Oryza sativa subsp. indica (Rice)	0	0	0	0	0	MobiDBLite	mobidb-lite	consensus disorder prediction	1	29	28	-	0	0	0
jcf7180000145883	g4137.t1	A2X6J0	100	53	0	0	141	299	5	57	5.2e-24	119	Uncharacterized protein	OsI_07832	consensus disorder prediction	Oryza sativa subsp. indica (Rice)	0	0	0	0	0	MobiDBLite	mobidb-lite	consensus disorder prediction	44	100	56	-	0	0	0
jcf7180000145890	g4142.t1	A2WZC7	54.1	122	48	4	100	441	106	227	2.7e-21	110.5	Uncharacterized protein	OsI_05305	NA	Oryza sativa subsp. indica (Rice)	0	0	nucleic acid binding [GO:0003676]	nucleic acid binding [GO:0003676]	GO:0003676	Gene3D	G3DSA:3.30.420.10	NA	11	134	123	1.2e-05	IPR036397	Ribonuclease H superfamily	0
jcf7180000145996	g4204.t1	A2YBG2	43.9	198	107	2	1	585	61	257	7.3e-39	169.5	Uncharacterized protein	OsI_22445	zinc-binding in reverse transcriptase	Oryza sativa subsp. indica (Rice)	0	0	0	0	0	Pfam	PF13966	zinc-binding in reverse transcriptase	54	138	84	1.1e-20	IPR026960	Reverse transcriptase zinc-binding domain	0
jcf7180000146114	g4269.t1	B8A8N7	97.8	46	1	0	295	158	166	211	3.3e-17	97.1	Uncharacterized protein	OsI_03497	NA	Oryza sativa subsp. indica (Rice)	0	integral component of membrane [GO:0016021]	integral component of membrane [GO:0016021]	0	GO:0016021	#N/A	#N/A	#N/A	#N/A	#N/A	#N/A	#N/A	#N/A	#N/A	#N/A
jcf7180000146127	g4279.t1	A2Y6T5	99.4	154	1	0	339	800	1	154	5.9e-83	316.2	Uncharacterized protein	OsI_20738	NA	Oryza sativa subsp. indica (Rice)	0	0	0	0	0	#N/A	#N/A	#N/A	#N/A	#N/A	#N/A	#N/A	#N/A	#N/A	#N/A
jcf7180000146154	g4298.t1	A2XPW0	100	75	0	0	274	50	67	141	2.7e-35	156.4	Uncharacterized protein	OsI_14668	NA	Oryza sativa subsp. indica (Rice)	0	0	0	0	0	#N/A	#N/A	#N/A	#N/A	#N/A	#N/A	#N/A	#N/A	#N/A	#N/A
jcf7180000146194	g4322.t1	A2WVL8	84.1	82	13	0	589	344	91	172	1.1e-29	139	Uncharacterized protein	OsI_03939	consensus disorder prediction	Oryza sativa subsp. indica (Rice)	0	0	0	0	0	MobiDBLite	mobidb-lite	consensus disorder prediction	144	177	33	-	0	0	0
jcf7180000146357	g4418.t1	A2ZJ30	100	263	0	0	82	870	2	264	4.4e-72	280.4	Uncharacterized protein	OsI_37834	NA	Oryza sativa subsp. indica (Rice)	0	integral component of membrane [GO:0016021]	integral component of membrane [GO:0016021]; ATP binding [GO:0005524]; protein serine/threonine kinase activity [GO:0004674]	ATP binding [GO:0005524]; protein serine/threonine kinase activity [GO:0004674]	GO:0004674; GO:0005524; GO:0016021	SUPERFAMILY	SSF52058	NA	62	324	262	5.1e-50	0	0	0
jcf7180000146360	g4420.t1	A2X6V7	91	199	18	0	1	597	1	199	5.5e-94	352.4	Uncharacterized protein	OsI_07947	consensus disorder prediction	Oryza sativa subsp. indica (Rice)	0	0	0	0	0	MobiDBLite	mobidb-lite	consensus disorder prediction	1	56	55	-	0	0	0
jcf7180000146413	g4448.t1	B8BLV8	100	48	0	0	1	144	1	48	7.2e-16	90.9	Uncharacterized protein	OsI_37358	NA	Oryza sativa subsp. indica (Rice)	0	0	ADP binding [GO:0043531]	ADP binding [GO:0043531]	GO:0043531	#N/A	#N/A	#N/A	#N/A	#N/A	#N/A	#N/A	#N/A	#N/A	#N/A
jcf7180000146492	g4494.t1	B8AXZ3	77.8	36	8	0	1	108	30	65	1e-06	60.5	Uncharacterized protein	OsI_19834	NA	Oryza sativa subsp. indica (Rice)	0	integral component of membrane [GO:0016021]	integral component of membrane [GO:0016021]	0	GO:0016021	#N/A	#N/A	#N/A	#N/A	#N/A	#N/A	#N/A	#N/A	#N/A	#N/A
jcf7180000146555	g4527.t1	B8BF28	100	38	0	0	13	126	81	118	1.5e-12	80.5	Uncharacterized protein	OsI_31231	NA	Oryza sativa subsp. indica (Rice)	0	0	0	0	0	#N/A	#N/A	#N/A	#N/A	#N/A	#N/A	#N/A	#N/A	#N/A	#N/A
jcf7180000146623	g4568.t1	B8BG22	81.7	82	15	0	363	608	1	82	5.9e-27	129.8	Uncharacterized protein	OsI_32970	consensus disorder prediction	Oryza sativa subsp. indica (Rice)	0	0	0	0	0	MobiDBLite	mobidb-lite	consensus disorder prediction	1	34	33	-	0	0	0
jcf7180000146653	g4585.t1	B8A9P7	95	80	4	0	189	428	1	80	2.3e-33	150.6	Uncharacterized protein	OsI_02314	consensus disorder prediction	Oryza sativa subsp. indica (Rice)	0	0	0	0	0	MobiDBLite	mobidb-lite	consensus disorder prediction	1	37	36	-	0	0	0
jcf7180000146724	g4628.t1	A2WQS8	98.2	55	1	0	428	264	12	66	2.4e-22	114	Uncharacterized protein	OsI_02212	consensus disorder prediction	Oryza sativa subsp. indica (Rice)	0	0	0	0	0	MobiDBLite	mobidb-lite	consensus disorder prediction	90	117	27	-	0	0	0
jcf7180000146755	g4650.t1	A2ZDP8	41.1	90	22	1	186	10	61	150	2.3e-10	73.9	Uncharacterized protein	OsI_35915	NA	Oryza sativa subsp. indica (Rice)	metabolic process [GO:0008152]	0	hydrolase activity [GO:0016787]; metabolic process [GO:0008152]	hydrolase activity [GO:0016787]	GO:0008152; GO:0016787	#N/A	#N/A	#N/A	#N/A	#N/A	#N/A	#N/A	#N/A	#N/A	#N/A
jcf7180000146774	g4660.t1	A2ZEV9	100	368	0	0	1105	2	145	512	3.4e-214	752.7	Uncharacterized protein	OsI_36325	consensus disorder prediction	Oryza sativa subsp. indica (Rice)	0	integral component of membrane [GO:0016021]	integral component of membrane [GO:0016021]; ATP binding [GO:0005524]; protein serine/threonine kinase activity [GO:0004674]	ATP binding [GO:0005524]; protein serine/threonine kinase activity [GO:0004674]	GO:0004674; GO:0005524; GO:0016021	MobiDBLite	mobidb-lite	consensus disorder prediction	20	39	19	-	0	0	0
jcf7180000146792	g4674.t1	A2YDA3	100	266	0	0	1	798	419	684	1.6e-109	404.4	Uncharacterized protein	OsI_23092	NA	Oryza sativa subsp. indica (Rice)	0	0	ADP binding [GO:0043531]	ADP binding [GO:0043531]	GO:0043531	SUPERFAMILY	SSF52058	NA	48	265	217	9.18e-20	0	0	0
jcf7180000146837	g4707.t1	B8AHW2	100	54	0	0	287	126	11	64	1.1e-21	112.1	Uncharacterized protein	OsI_07205	consensus disorder prediction	Oryza sativa subsp. indica (Rice)	0	0	0	0	0	MobiDBLite	mobidb-lite	consensus disorder prediction	1	144	143	-	0	0	0
jcf7180000146851	g4716.t1	C5NNT4	100	40	0	0	3	122	6	45	3e-12	79	Uncharacterized protein	OsPupK34-1	consensus disorder prediction	Oryza sativa subsp. indica (Rice)	0	0	0	0	0	MobiDBLite	mobidb-lite	consensus disorder prediction	1	50	49	-	0	0	Reactome: R-HSA-1614635
jcf7180000146982	g4787.t1	A2Z7I0	98.6	147	2	0	1	441	170	316	2.1e-66	260.4	Uncharacterized protein	OsI_33664	NA	Oryza sativa subsp. indica (Rice)	0	0	0	0	0	SUPERFAMILY	SSF54695	NA	2	80	78	2.28e-11	IPR011333	SKP1/BTB/POZ domain superfamily	0
jcf7180000147267	g4955.t1	A2Z7B8	79.7	123	17	1	4	372	26	140	8.6e-44	185.3	Uncharacterized protein	OsI_33596	NA	Oryza sativa subsp. indica (Rice)	0	0	0	0	0	Coils	Coil	NA	53	60	7	-	0	0	0
jcf7180000147300	g4971.t1	A2ZCN5	100	156	0	0	342	809	31	186	8.6e-82	312.4	Uncharacterized protein	OsI_35543	NA	Oryza sativa subsp. indica (Rice)	0	integral component of membrane [GO:0016021]	integral component of membrane [GO:0016021]	0	GO:0016021	#N/A	#N/A	#N/A	#N/A	#N/A	#N/A	#N/A	#N/A	#N/A	#N/A
jcf7180000147330	g4989.t1	B8B8I1	100	186	0	0	1	558	245	430	1.3e-97	364.4	Uncharacterized protein	OsI_25430	NA	Oryza sativa subsp. indica (Rice)	0	0	ADP binding [GO:0043531]	ADP binding [GO:0043531]	GO:0043531	Gene3D	G3DSA:3.80.10.10	NA	27	185	158	4.1e-13	IPR032675	Leucine-rich repeat domain superfamily	KEGG: 00480+1.11.1.15|Reactome: R-HSA-3299685
jcf7180000147475	g5074.t1	B8B7Z3	100	163	0	0	8	496	150	312	2.6e-89	336.7	Uncharacterized protein	OsI_25128	consensus disorder prediction	Oryza sativa subsp. indica (Rice)	cell redox homeostasis [GO:0045454]	cell [GO:0005623]	cell [GO:0005623]; cell redox homeostasis [GO:0045454]	0	GO:0005623; GO:0045454	MobiDBLite	mobidb-lite	consensus disorder prediction	68	128	60	-	0	0	0
jcf7180000147579	g5127.t1	A2Z425	100	202	0	0	609	4	89	290	4.1e-113	416	Uncharacterized protein	OsI_32395	NA	Oryza sativa subsp. indica (Rice)	0	integral component of membrane [GO:0016021]	integral component of membrane [GO:0016021]; calcium ion binding [GO:0005509]; polysaccharide binding [GO:0030247]	calcium ion binding [GO:0005509]; polysaccharide binding [GO:0030247]	GO:0005509; GO:0016021; GO:0030247	#N/A	#N/A	#N/A	#N/A	#N/A	#N/A	#N/A	#N/A	#N/A	#N/A
jcf7180000147746	g5216.t1	A2ZM97	100	130	0	0	2	391	214	343	3e-72	279.6	Uncharacterized protein	OsI_38950	NA	Oryza sativa subsp. indica (Rice)	0	0	0	0	0	#N/A	#N/A	#N/A	#N/A	#N/A	#N/A	#N/A	#N/A	#N/A	#N/A
jcf7180000147776	g5237.t1	B8A6P6	100	89	0	0	1	267	1	89	1.7e-42	180.3	Uncharacterized protein	OsI_01534	consensus disorder prediction	Oryza sativa subsp. indica (Rice)	0	0	0	0	0	MobiDBLite	mobidb-lite	consensus disorder prediction	1	34	33	-	0	0	0
jcf7180000147788	g5244.t1	A2YP86	100	104	0	0	532	843	89	192	1.6e-54	221.9	Uncharacterized protein	OsI_27079	consensus disorder prediction	Oryza sativa subsp. indica (Rice)	0	0	0	0	0	MobiDBLite	mobidb-lite	consensus disorder prediction	35	73	38	-	0	0	0
jcf7180000147797	g5248.t1	B8BEK4	63.2	114	0	1	2	343	86	157	8.3e-26	125.2	Uncharacterized protein	OsI_32394	NA	Oryza sativa subsp. indica (Rice)	0	0	0	0	0	#N/A	#N/A	#N/A	#N/A	#N/A	#N/A	#N/A	#N/A	#N/A	#N/A
jcf7180000147812	g5255.t1	B8BFB9	90.6	159	0	1	1	477	40	183	3.9e-74	286.2	Uncharacterized protein	OsI_31446	consensus disorder prediction	Oryza sativa subsp. indica (Rice)	0	0	0	0	0	MobiDBLite	mobidb-lite	consensus disorder prediction	63	87	24	-	0	0	0
jcf7180000147872	g5295.t1	B8BBD6	95	139	0	1	1	417	1	132	4.3e-61	242.7	Uncharacterized protein	OsI_28054	NA	Oryza sativa subsp. indica (Rice)	0	integral component of membrane [GO:0016021]	integral component of membrane [GO:0016021]	0	GO:0016021	#N/A	#N/A	#N/A	#N/A	#N/A	#N/A	#N/A	#N/A	#N/A	#N/A
jcf7180000147906	g5330.t1	B8A9V3	100	77	0	0	12	242	1	77	8.4e-34	152.1	Uncharacterized protein	OsI_05351	NA	Oryza sativa subsp. indica (Rice)	0	0	0	0	0	#N/A	#N/A	#N/A	#N/A	#N/A	#N/A	#N/A	#N/A	#N/A	#N/A
jcf7180000147972	g5377.t1	B8BFX8	97.7	88	2	0	1	264	1	88	2.3e-41	176.8	Uncharacterized protein	OsI_32875	consensus disorder prediction	Oryza sativa subsp. indica (Rice)	0	0	0	0	0	MobiDBLite	mobidb-lite	consensus disorder prediction	1	23	22	-	0	0	KEGG: 00740+3.5.4.25|KEGG: 00790+3.5.4.25|MetaCyc: PWY-6168|MetaCyc: PWY-7539|MetaCyc: PWY-7991
jcf7180000148121	g5483.t1	A2XHS2	98.2	110	2	0	3	332	26	135	2.7e-49	203.4	Uncharacterized protein	OsI_11960	consensus disorder prediction	Oryza sativa subsp. indica (Rice)	0	0	0	0	0	MobiDBLite	mobidb-lite	consensus disorder prediction	1	85	84	-	0	0	0
jcf7180000148149	g5508.t1	B8ARM2	100	107	0	0	1	321	58	164	1e-57	231.1	Uncharacterized protein	OsI_15090	NA	Oryza sativa subsp. indica (Rice)	0	0	0	0	0	#N/A	#N/A	#N/A	#N/A	#N/A	#N/A	#N/A	#N/A	#N/A	#N/A
jcf7180000148373	g5677.t1	A2XFC6	100	135	0	0	28	432	1	135	1.3e-63	251.1	Uncharacterized protein	OsI_11070	consensus disorder prediction	Oryza sativa subsp. indica (Rice)	0	0	0	0	0	MobiDBLite	mobidb-lite	consensus disorder prediction	1	144	143	-	0	0	0
jcf7180000148398	g5703.t1	B8BG57	85.8	337	5	1	87	968	1	337	2.9e-147	530.4	Uncharacterized protein	OsI_33032	consensus disorder prediction	Oryza sativa subsp. indica (Rice)	0	0	0	0	0	MobiDBLite	mobidb-lite	consensus disorder prediction	280	308	28	-	0	0	0
jcf7180000148455	g5765.t1	B8ASJ8	98.2	112	2	0	4	339	954	1065	1.7e-55	225.7	Uncharacterized protein	OsI_15472	NA	Oryza sativa subsp. indica (Rice)	0	integral component of membrane [GO:0016021]	integral component of membrane [GO:0016021]; ATP binding [GO:0005524]; protein serine/threonine kinase activity [GO:0004674]	ATP binding [GO:0005524]; protein serine/threonine kinase activity [GO:0004674]	GO:0004674; GO:0005524; GO:0016021	SUPERFAMILY	SSF52058	NA	26	322	296	2.72e-66	0	0	0
jcf7180000148501	g5807.t1	B8BLR5	63	613	195	6	1842	16	444	1028	1e-194	688.7	Uncharacterized protein	OsI_37113	NA	Oryza sativa subsp. indica (Rice)	cellular amino acid metabolic process [GO:0006520]	0	ATP binding [GO:0005524]; lyase activity [GO:0016829]; cellular amino acid metabolic process [GO:0006520]	ATP binding [GO:0005524]; lyase activity [GO:0016829]	GO:0005524; GO:0006520; GO:0016829	Gene3D	G3DSA:3.20.20.10	NA	523	616	93	2.5e-25	IPR029066	PLP-binding barrel	0
jcf7180000148588	g5881.t1	B8AW56	98.3	288	5	0	1	864	1	288	5.8e-153	548.9	Uncharacterized protein	OsI_20788	NA	Oryza sativa subsp. indica (Rice)	0	0	0	0	0	SUPERFAMILY	SSF48403	NA	53	285	232	4.15e-24	IPR036770	Ankyrin repeat-containing domain superfamily	0
jcf7180000148590	g5883.t1	B8BE99	100	288	0	0	1	864	1	288	4.2e-159	569.3	Uncharacterized protein	OsI_30849	NA	Oryza sativa subsp. indica (Rice)	0	integral component of membrane [GO:0016021]	integral component of membrane [GO:0016021]	0	GO:0016021	Gene3D	G3DSA:1.25.40.20	NA	23	288	265	9.5e-29	IPR036770	Ankyrin repeat-containing domain superfamily	0
jcf7180000148653	g5936.t1	B8BFB9	95.4	153	2	1	2	460	180	327	2e-76	293.9	Uncharacterized protein	OsI_31446	No apical meristem-associated C-terminal domain	Oryza sativa subsp. indica (Rice)	0	0	0	0	0	Pfam	PF14303	No apical meristem-associated C-terminal domain	52	155	103	5.5e-06	IPR029466	No apical meristem-associated, C-terminal domain	0
jcf7180000138932	g35.t1	B9FUK4	49.2	427	136	7	31	1176	9	399	4.4e-98	367.9	Uncharacterized protein	OsJ_25382	NA	Oryza sativa subsp. japonica (Rice)	0	0	nucleic acid binding [GO:0003676]; zinc ion binding [GO:0008270]	nucleic acid binding [GO:0003676]; zinc ion binding [GO:0008270]	GO:0003676; GO:0008270	Gene3D	G3DSA:4.10.60.10	NA	50	103	53	2e-06	0	0	0
jcf7180000138964	g62.t1	A3BLD1	53.6	334	152	1	229	1230	211	541	1.7e-97	365.2	Uncharacterized protein	OsJ_24816	zinc-binding in reverse transcriptase	Oryza sativa subsp. japonica (Rice)	0	0	nucleic acid binding [GO:0003676]; RNA-DNA hybrid ribonuclease activity [GO:0004523]	nucleic acid binding [GO:0003676]; RNA-DNA hybrid ribonuclease activity [GO:0004523]	GO:0003676; GO:0004523	Pfam	PF13966	zinc-binding in reverse transcriptase	121	222	101	3e-18	IPR026960	Reverse transcriptase zinc-binding domain	0
jcf7180000139628	g589.t1	Q6F2M7	82.8	64	11	0	3	194	399	462	1.9e-16	93.2	Uncharacterized protein	B1110B01.15 OSJNBa0020H14.11	NA	Oryza sativa subsp. japonica (Rice)	0	0	0	0	0	#N/A	#N/A	#N/A	#N/A	#N/A	#N/A	#N/A	#N/A	#N/A	#N/A
jcf7180000139718	g648.t1	D1CS18	89.3	122	5	1	2	343	783	904	7.4e-27	128.6	Uncharacterized protein	0	consensus disorder prediction	Oryza sativa subsp. japonica (Rice)	DNA integration [GO:0015074]	0	nucleic acid binding [GO:0003676]; DNA integration [GO:0015074]	nucleic acid binding [GO:0003676]	GO:0003676; GO:0015074	MobiDBLite	mobidb-lite	consensus disorder prediction	1	114	113	-	0	0	0
jcf7180000140129	g913.t1	B9FVI1	57.1	126	54	0	1	378	12	137	6.9e-29	136	Uncharacterized protein	OsJ_23096	consensus disorder prediction	Oryza sativa subsp. japonica (Rice)	0	0	0	0	0	MobiDBLite	mobidb-lite	consensus disorder prediction	58	117	59	-	0	0	0
jcf7180000140196	g956.t1	A2ZV65	54.2	72	33	0	322	107	49	120	4.9e-12	79.3	Uncharacterized protein	OsJ_02522	consensus disorder prediction	Oryza sativa subsp. japonica (Rice)	0	0	0	0	0	MobiDBLite	mobidb-lite	consensus disorder prediction	34	86	52	-	0	0	0
jcf7180000140259	g994.t1	B9FIH0	54.5	110	44	4	333	4	25	128	2.6e-19	103.6	Uncharacterized protein	OsJ_19645	NA	Oryza sativa subsp. japonica (Rice)	0	0	nucleic acid binding [GO:0003676]	nucleic acid binding [GO:0003676]	GO:0003676	#N/A	#N/A	#N/A	#N/A	#N/A	#N/A	#N/A	#N/A	#N/A	#N/A
jcf7180000140545	g1159.t1	Q2R022	47.9	73	38	0	52	270	4	76	7.3e-13	82	Uncharacterized protein	LOC_Os11g44040	NA	Oryza sativa subsp. japonica (Rice)	0	integral component of membrane [GO:0016021]	integral component of membrane [GO:0016021]	0	GO:0016021	#N/A	#N/A	#N/A	#N/A	#N/A	#N/A	#N/A	#N/A	#N/A	#N/A
jcf7180000140635	g1201.t1	A3CJ52	82.8	99	8	2	1	288	1	93	5.9e-25	122.1	Uncharacterized protein	OsJ_36757	consensus disorder prediction	Oryza sativa subsp. japonica (Rice)	0	0	0	0	0	MobiDBLite	mobidb-lite	consensus disorder prediction	47	82	35	-	0	0	0
jcf7180000142091	g1912.t1	A3C7Q5	89.7	87	9	0	602	342	245	331	3.5e-19	104	Uncharacterized protein	OsJ_32617	consensus disorder prediction	Oryza sativa subsp. japonica (Rice)	0	0	0	0	0	MobiDBLite	mobidb-lite	consensus disorder prediction	154	181	27	-	0	0	0
jcf7180000142884	g2262.t1	B9F065	49.4	87	40	1	6	254	839	925	1.1e-08	68.2	Uncharacterized protein	OsJ_06863	consensus disorder prediction	Oryza sativa subsp. japonica (Rice)	0	0	0	0	0	MobiDBLite	mobidb-lite	consensus disorder prediction	1	54	53	-	0	0	MetaCyc: PWY-6700|Reactome: R-HSA-6782315
jcf7180000144037	g2714.t1	Q10MB9	54.3	70	31	1	9	215	219	288	3.9e-11	76.3	Uncharacterized protein	LOC_Os03g20040	NA	Oryza sativa subsp. japonica (Rice)	0	0	0	0	0	#N/A	#N/A	#N/A	#N/A	#N/A	#N/A	#N/A	#N/A	#N/A	#N/A
jcf7180000145086	g3480.t1	B9FZI5	66.4	295	90	1	584	1468	278	563	1.8e-97	365.5	Uncharacterized protein	OsJ_26363	consensus disorder prediction	Oryza sativa subsp. japonica (Rice)	transcription, DNA-templated [GO:0006351]	integral component of membrane [GO:0016021]; nucleus [GO:0005634]	integral component of membrane [GO:0016021]; nucleus [GO:0005634]; DNA binding transcription factor activity [GO:0003700]; sequence-specific DNA binding [GO:0043565]; transcription, DNA-templated [GO:0006351]	DNA binding transcription factor activity [GO:0003700]; sequence-specific DNA binding [GO:0043565]	GO:0003700; GO:0005634; GO:0006351; GO:0016021; GO:0043565	MobiDBLite	mobidb-lite	consensus disorder prediction	137	258	121	-	0	0	0
jcf7180000146017	g4220.t1	A3CBS3	95.9	49	2	0	1	147	58	106	3.2e-17	96.7	Uncharacterized protein	OsJ_34065	consensus disorder prediction	Oryza sativa subsp. japonica (Rice)	0	0	0	0	0	MobiDBLite	mobidb-lite	consensus disorder prediction	36	76	40	-	0	0	0
jcf7180000147620	g5149.t1	Q10LC1	48.7	113	53	1	5	343	383	490	5.5e-14	85.9	Uncharacterized protein	LOC_Os03g23250	consensus disorder prediction	Oryza sativa subsp. japonica (Rice)	0	0	0	0	0	MobiDBLite	mobidb-lite	consensus disorder prediction	34	59	25	-	0	0	0
jcf7180000148612	g5900.t1	Q5ZDL9	35.3	317	122	5	3	950	190	424	1.4e-30	142.5	Uncharacterized protein	P0416D03.37 P0434B04.1	NA	Oryza sativa subsp. japonica (Rice)	0	integral component of membrane [GO:0016021]	integral component of membrane [GO:0016021]	0	GO:0016021	#N/A	#N/A	#N/A	#N/A	#N/A	#N/A	#N/A	#N/A	#N/A	#N/A
jcf7180000145616	g3920.t1	LOC_Os05g47660.1	75	32	8	0	3	98	116	147	3.36e-09	58.2	Uncharacterized protein		NA	Oryza sativa subsp. japonica (Rice)					NA	#N/A	#N/A	#N/A	#N/A	#N/A	#N/A	#N/A	#N/A	#N/A	#N/A
jcf7180000145826	g4092.t1	LOC_Os02g14680.1	72.093	43	7	2	122	6	57	98	2.7e-06	48.1	Uncharacterized protein		consensus disorder prediction	Oryza sativa subsp. japonica (Rice)					NA	MobiDBLite	mobidb-lite	consensus disorder prediction	1	42	41	-	0	0	0
jcf7180000146024	g4224.t1	LOC_Os06g36400.1	58.73	63	26	0	58	246	20	82	2.64e-09	48.9	Uncharacterized protein		consensus disorder prediction	Oryza sativa subsp. japonica (Rice)					NA	MobiDBLite	mobidb-lite	consensus disorder prediction	95	117	22	-	0	0	0
jcf7180000146188	g4320.t1	LOC_Os03g55120.1	62.222	45	13	1	2	136	85	125	7.13e-08	53.9	Uncharacterized protein		COPPER METAL-BINDING BLUE ELECTRON COPPER-BINDING PRECURSOR PHYTOCYANIN SIGNAL GLYCOPROTEIN EARLY	Oryza sativa subsp. japonica (Rice)					NA	ProDom	PD003122	COPPER METAL-BINDING BLUE ELECTRON COPPER-BINDING PRECURSOR PHYTOCYANIN SIGNAL GLYCOPROTEIN EARLY	1	45	44	2e-07	IPR003245	Phytocyanin domain	0
jcf7180000139175	g246.t1	Seita.2G402200.1.p	34.314	102	64	1	31	327	24	125	9.53e-13	68.2	Uncharacterized protein		NA	Setaria italica					NA	#N/A	#N/A	#N/A	#N/A	#N/A	#N/A	#N/A	#N/A	#N/A	#N/A
jcf7180000140204	g962.t1	Seita.6G172500.1.p	71.875	32	9	0	258	163	378	409	6.17e-07	53.1	Uncharacterized protein		NA	Setaria italica					NA	#N/A	#N/A	#N/A	#N/A	#N/A	#N/A	#N/A	#N/A	#N/A	#N/A
jcf7180000144468	g3044.t1	Seita.2G315100.3.p	39.901	203	94	4	5	532	587	788	4.05e-30	124	Uncharacterized protein		NA	Setaria italica					NA	Gene3D	G3DSA:3.80.10.10	NA	6	153	147	6.3e-09	IPR032675	Leucine-rich repeat domain superfamily	0
jcf7180000140304	g1023.t1	A0A194YIM0	86.8	38	5	0	1	114	1	38	1.1e-06	60.1	Uncharacterized protein	SORBI_3010G120700	NA	Sorghum bicolor (Sorghum) (Sorghum vulgare)	0	0	ADP binding [GO:0043531]	ADP binding [GO:0043531]	GO:0043531	#N/A	#N/A	#N/A	#N/A	#N/A	#N/A	#N/A	#N/A	#N/A	#N/A
jcf7180000144442	g3027.t1	C5YT19	41.8	443	176	22	6	1250	69	457	1.1e-67	266.2	Uncharacterized protein	SORBI_3008G191400	NA	Sorghum bicolor (Sorghum) (Sorghum vulgare)	0	integral component of membrane [GO:0016021]	integral component of membrane [GO:0016021]; catalytic activity [GO:0003824]	catalytic activity [GO:0003824]	GO:0003824; GO:0016021	Gene3D	G3DSA:2.120.10.30	NA	212	419	207	5.4e-18	IPR011042	Six-bladed beta-propeller, TolB-like	0
jcf7180000144608	g3157.t1	A0A1Z5RD62	69.3	101	31	0	2	304	365	465	1.8e-32	147.1	Uncharacterized protein	SORBI_3006G099600	NA	Sorghum bicolor (Sorghum) (Sorghum vulgare)	0	0	0	0	0	#N/A	#N/A	#N/A	#N/A	#N/A	#N/A	#N/A	#N/A	#N/A	#N/A
jcf7180000138926	g29.t1	W5ALK5	53.6	942	386	14	13	2760	9	925	2.5e-253	884	Uncharacterized protein		NA	Triticum aestivum (Wheat)	0	0	ADP binding [GO:0043531]	ADP binding [GO:0043531]	GO:0043531	SUPERFAMILY	SSF52058	NA	498	893	395	4.93e-19	0	0	0
jcf7180000139079	g166.t1	A0A1D5VRU9	66.9	142	47	0	4	429	10	151	1.7e-44	187.6	Uncharacterized protein		NA	Triticum aestivum (Wheat)	0	0	0	0	0	#N/A	#N/A	#N/A	#N/A	#N/A	#N/A	#N/A	#N/A	#N/A	#N/A
jcf7180000139419	g443.t1	A0A1D5VRU9	68.5	124	39	0	4	375	10	133	2.1e-38	167.2	Uncharacterized protein		NA	Triticum aestivum (Wheat)	0	0	0	0	0	#N/A	#N/A	#N/A	#N/A	#N/A	#N/A	#N/A	#N/A	#N/A	#N/A
jcf7180000139966	g801.t1	A0A1D6BU15	42.2	230	114	4	108	767	250	470	1.9e-42	181.8	Uncharacterized protein		NA	Triticum aestivum (Wheat)	0	0	0	0	0	Coils	Coil	NA	84	104	20	-	0	0	0
jcf7180000140134	g917.t1	A0A1D6A4Q8	90.7	43	4	0	2	130	138	180	1.4e-13	83.6	Uncharacterized protein		consensus disorder prediction	Triticum aestivum (Wheat)	translation [GO:0006412]	small ribosomal subunit [GO:0015935]	small ribosomal subunit [GO:0015935]; rRNA binding [GO:0019843]; structural constituent of ribosome [GO:0003735]; translation [GO:0006412]	rRNA binding [GO:0019843]; structural constituent of ribosome [GO:0003735]	GO:0003735; GO:0006412; GO:0015935; GO:0019843	MobiDBLite	mobidb-lite	consensus disorder prediction	23	58	35	-	0	0	0
jcf7180000141605	g1689.t1	A0A1D6C828	32.4	374	214	9	88	1131	98	458	9.6e-38	166.8	Uncharacterized protein		Plant protein of unknown function	Triticum aestivum (Wheat)	0	integral component of membrane [GO:0016021]	integral component of membrane [GO:0016021]	0	GO:0016021	Pfam	PF03140	Plant protein of unknown function	59	421	362	7e-70	IPR004158	Protein of unknown function DUF247, plant	0
jcf7180000141619	g1693.t1	A0A1D5XPH1	66.9	145	47	1	2	436	69	212	2.3e-49	203.8	Uncharacterized protein		Domain of unknown function (DUF4283)	Triticum aestivum (Wheat)	0	0	nucleic acid binding [GO:0003676]	nucleic acid binding [GO:0003676]	GO:0003676	Pfam	PF14111	Domain of unknown function (DUF4283)	20	140	120	3e-27	IPR025558	Domain of unknown function DUF4283	0
jcf7180000141824	g1796.t1	A0A1D5X5L2	58.2	440	120	3	148	1275	81	520	4.7e-134	486.9	Uncharacterized protein		consensus disorder prediction	Triticum aestivum (Wheat)	0	0	0	0	0	MobiDBLite	mobidb-lite	consensus disorder prediction	424	504	80	-	0	0	0
jcf7180000144005	g2697.t1	A0A1D5WLA5	63.7	168	39	1	407	844	38	205	3.6e-46	194.1	Uncharacterized protein		NA	Triticum aestivum (Wheat)	0	integral component of membrane [GO:0016021]	integral component of membrane [GO:0016021]; ATP binding [GO:0005524]; protein kinase activity [GO:0004672]	ATP binding [GO:0005524]; protein kinase activity [GO:0004672]	GO:0004672; GO:0005524; GO:0016021	SUPERFAMILY	SSF52047	NA	4	221	217	7.3e-28	0	0	Reactome: R-HSA-3371453
jcf7180000144981	g3388.t1	A0A1D5ZH00	46.8	536	245	10	1	1497	681	1213	4.1e-114	420.6	Uncharacterized protein		NA	Triticum aestivum (Wheat)	0	0	ADP binding [GO:0043531]	ADP binding [GO:0043531]	GO:0043531	SUPERFAMILY	SSF52058	NA	57	474	417	1.12e-31	0	0	0
jcf7180000144988	g3394.t1	A0A1D5WMP2	58.6	256	106	0	142	909	45	300	4.9e-88	334	Uncharacterized protein		Domain of unknown function (DUF4283)	Triticum aestivum (Wheat)	0	0	0	0	0	Pfam	PF14111	Domain of unknown function (DUF4283)	90	225	135	1.6e-28	IPR025558	Domain of unknown function DUF4283	0
jcf7180000141084	g1432.t1	GRMZM2G147687_P01	52.381	63	25	2	19	192	388	450	1.22e-07	53.5	Uncharacterized protein		NA	Zea mays (Maize)					NA	#N/A	#N/A	#N/A	#N/A	#N/A	#N/A	#N/A	#N/A	#N/A	#N/A
jcf7180000141920	g1835.t1	GRMZM2G159503_P01	63.415	41	10	1	154	47	121	161	3.65e-10	57.4	Uncharacterized protein		consensus disorder prediction	Zea mays (Maize)					NA	MobiDBLite	mobidb-lite	consensus disorder prediction	7	28	21	-	0	0	0
jcf7180000145518	g3840.t1	GRMZM2G168364_P02	44.262	61	30	2	172	2	60	120	2e-06	48.1	Uncharacterized protein		consensus disorder prediction	Zea mays (Maize)					NA	MobiDBLite	mobidb-lite	consensus disorder prediction	65	91	26	-	0	0	MetaCyc: PWY-5316|MetaCyc: PWY-7342
jcf7180000144465	g3041.t1	A0A0E0AXX6	100	80	0	0	523	762	1	80	6.9e-36	160.2	Ubiquitinyl hydrolase 1 (EC 3.4.19.12)	0	consensus disorder prediction	Oryza glumipatula	protein deubiquitination [GO:0016579]; ubiquitin-dependent protein catabolic process [GO:0006511]	0	thiol-dependent ubiquitinyl hydrolase activity [GO:0036459]; zinc ion binding [GO:0008270]; protein deubiquitination [GO:0016579]; ubiquitin-dependent protein catabolic process [GO:0006511]	thiol-dependent ubiquitinyl hydrolase activity [GO:0036459]; zinc ion binding [GO:0008270]	GO:0006511; GO:0008270; GO:0016579; GO:0036459	MobiDBLite	mobidb-lite	consensus disorder prediction	1	125	124	-	0	0	0
jcf7180000144551	g3112.t1	A2Z5S8	44	109	29	2	285	515	7	115	3.1e-14	87.4	Ubiquitin-fold modifier-conjugating enzyme 1 (Ufm1-conjugating enzyme 1)	OsI_33008	consensus disorder prediction	Oryza sativa subsp. indica (Rice)	0	0	0	0	0	MobiDBLite	mobidb-lite	consensus disorder prediction	104	159	55	-	0	0	0
jcf7180000144238	g2837.t1	Q2R0U5	51.3	195	87	1	49	609	398	592	1.6e-48	201.4	Transposon protein, putative, unclassified, expressed	LOC_Os11g41380	Zinc finger SWIM-type profile.	Oryza sativa subsp. japonica (Rice)	regulation of transcription, DNA-templated [GO:0006355]	0	regulation of transcription, DNA-templated [GO:0006355]	0	GO:0006355	ProSiteProfiles	PS50966	Zinc finger SWIM-type profile.	17	53	36	8.877	IPR007527	Zinc finger, SWIM-type	0
jcf7180000143285	g2406.t1	Q10LD8	63.9	61	21	1	29	211	104	163	9.5e-10	71.2	Transposon protein, putative, unclassified	LOC_Os03g23060	NA	Oryza sativa subsp. japonica (Rice)	0	0	0	0	0	#N/A	#N/A	#N/A	#N/A	#N/A	#N/A	#N/A	#N/A	#N/A	#N/A
jcf7180000139031	g126.t1	Seita.1G094200.1.p	73.333	45	12	0	223	357	120	164	2.72e-10	63.2	TM, Kinase		NA	Setaria italica					NA	Gene3D	G3DSA:3.80.10.10	NA	47	119	72	8e-08	IPR032675	Leucine-rich repeat domain superfamily	0
jcf7180000143617	g2531.t1	Q1AHB2	100	35	0	0	1	105	547	581	2.1e-11	76.6	Stemod-13(17)-ene synthase (EC 4.2.3.34) (Ent-kaurene synthase-like 11) (OsKSL11) (Stemodene synthase)	KSL11 KS11 OsI_034856 OsI_36076	NA	Oryza sativa subsp. indica (Rice)	defense response [GO:0006952]; metabolic process [GO:0008152]	0	magnesium ion binding [GO:0000287]; syn-stemod-13(17)-ene synthase activity [GO:0034283]; terpene synthase activity [GO:0010333]; defense response [GO:0006952]; metabolic process [GO:0008152]	magnesium ion binding [GO:0000287]; syn-stemod-13(17)-ene synthase activity [GO:0034283]; terpene synthase activity [GO:0010333]	GO:0000287; GO:0006952; GO:0008152; GO:0010333; GO:0034283	Gene3D	G3DSA:1.10.600.10	NA	1	38	37	1e-06	IPR008949	Isoprenoid synthase domain superfamily	0
jcf7180000140027	g844.t1	J3MFX0	71.7	53	15	0	161	3	1	53	1.6e-09	70.1	Serine/threonine-protein kinase	102723066	consensus disorder prediction	Oryza brachyantha	0	integral component of membrane [GO:0016021]	integral component of membrane [GO:0016021]; ATP binding [GO:0005524]; protein serine/threonine kinase activity [GO:0004674]	ATP binding [GO:0005524]; protein serine/threonine kinase activity [GO:0004674]	GO:0004674; GO:0005524; GO:0016021	MobiDBLite	mobidb-lite	consensus disorder prediction	1	57	56	-	0	0	0
jcf7180000139645	g599.t1	A0A0E0HUM6	88.2	153	17	1	129	587	377	528	1.8e-57	231.1	Serine/threonine-protein kinase	0	consensus disorder prediction	Oryza nivara (Indian wild rice)	recognition of pollen [GO:0048544]	integral component of membrane [GO:0016021]	integral component of membrane [GO:0016021]; ATP binding [GO:0005524]; protein serine/threonine kinase activity [GO:0004674]; recognition of pollen [GO:0048544]	ATP binding [GO:0005524]; protein serine/threonine kinase activity [GO:0004674]	GO:0004674; GO:0005524; GO:0016021; GO:0048544	MobiDBLite	mobidb-lite	consensus disorder prediction	83	181	98	-	0	0	0
jcf7180000140556	g1164.t1	P52712	57.143	84	28	4	181	432	236	311	1.3e-16	63.9	Serine carboxypeptidase-like		consensus disorder prediction	Oryza sativa subsp. japonica (Rice)					NA	MobiDBLite	mobidb-lite	consensus disorder prediction	133	169	36	-	0	0	0
jcf7180000144170	g2773.t1	Q94CF9	99.5	638	2	1	2	1915	524	1160	3.1e-282	979.5	RSSG8	0	consensus disorder prediction	Oryza sativa (Rice)	0	0	RNA binding [GO:0003723]	RNA binding [GO:0003723]	GO:0003723	MobiDBLite	mobidb-lite	consensus disorder prediction	506	601	95	-	0	0	0
jcf7180000139156	g229.t1	A0A0E0Q8D2	75	84	21	0	10	261	147	230	2.5e-30	139.8	rRNA N-glycosidase (EC 3.2.2.22)	0	NA	Oryza rufipogon (Brownbeard rice) (Asian wild rice)	defense response [GO:0006952]; negative regulation of translation [GO:0017148]	0	rRNA N-glycosylase activity [GO:0030598]; toxin activity [GO:0090729]; defense response [GO:0006952]; negative regulation of translation [GO:0017148]	rRNA N-glycosylase activity [GO:0030598]; toxin activity [GO:0090729]	GO:0006952; GO:0017148; GO:0030598; GO:0090729	SUPERFAMILY	SSF56371	NA	6	87	81	2.62e-07	IPR036041	Ribosome-inactivating protein superfamily	KEGG: 00340+4.2.1.49|MetaCyc: PWY-5028|MetaCyc: PWY-5030|Reactome: R-HSA-70921
jcf7180000145062	g3464.t1	A0A0E0Q8D2	99.2	250	2	0	4	753	35	284	1.2e-141	511.1	rRNA N-glycosidase (EC 3.2.2.22)	0	NA	Oryza rufipogon (Brownbeard rice) (Asian wild rice)	defense response [GO:0006952]; negative regulation of translation [GO:0017148]	0	rRNA N-glycosylase activity [GO:0030598]; toxin activity [GO:0090729]; defense response [GO:0006952]; negative regulation of translation [GO:0017148]	rRNA N-glycosylase activity [GO:0030598]; toxin activity [GO:0090729]	GO:0006952; GO:0017148; GO:0030598; GO:0090729	SUPERFAMILY	SSF56371	NA	33	245	212	3.67e-24	IPR036041	Ribosome-inactivating protein superfamily	0
jcf7180000140011	g833.t1	A2XJE8	92.6	282	17	1	1	846	57	334	1.6e-150	540.8	rRNA N-glycosidase (EC 3.2.2.22)	OsI_12572	NA	Oryza sativa subsp. indica (Rice)	defense response [GO:0006952]; negative regulation of translation [GO:0017148]	0	rRNA N-glycosylase activity [GO:0030598]; toxin activity [GO:0090729]; defense response [GO:0006952]; negative regulation of translation [GO:0017148]	rRNA N-glycosylase activity [GO:0030598]; toxin activity [GO:0090729]	GO:0006952; GO:0017148; GO:0030598; GO:0090729	SUPERFAMILY	SSF56371	NA	36	254	218	3.27e-48	IPR036041	Ribosome-inactivating protein superfamily	0
jcf7180000144419	g3002.t1	B8AXC9	98.6	292	4	0	1	876	44	335	1.9e-167	597	rRNA N-glycosidase (EC 3.2.2.22)	OsI_18177	NA	Oryza sativa subsp. indica (Rice)	defense response [GO:0006952]; negative regulation of translation [GO:0017148]	0	rRNA N-glycosylase activity [GO:0030598]; toxin activity [GO:0090729]; defense response [GO:0006952]; negative regulation of translation [GO:0017148]	rRNA N-glycosylase activity [GO:0030598]; toxin activity [GO:0090729]	GO:0006952; GO:0017148; GO:0030598; GO:0090729	SUPERFAMILY	SSF56371	NA	3	275	272	9.04e-27	IPR036041	Ribosome-inactivating protein superfamily	0
jcf7180000144786	g3262.t1	A2XJE8	98.2	56	1	0	194	27	1	56	6.9e-24	118.6	rRNA N-glycosidase (EC 3.2.2.22)	OsI_12572	consensus disorder prediction	Oryza sativa subsp. indica (Rice)	defense response [GO:0006952]; negative regulation of translation [GO:0017148]	0	rRNA N-glycosylase activity [GO:0030598]; toxin activity [GO:0090729]; defense response [GO:0006952]; negative regulation of translation [GO:0017148]	rRNA N-glycosylase activity [GO:0030598]; toxin activity [GO:0090729]	GO:0006952; GO:0017148; GO:0030598; GO:0090729	MobiDBLite	mobidb-lite	consensus disorder prediction	30	63	33	-	0	0	0
jcf7180000144887	g3322.t1	A2XGU1	100	308	0	0	1	924	1	308	9.5e-178	631.3	rRNA N-glycosidase (EC 3.2.2.22)	OsI_11623	NA	Oryza sativa subsp. indica (Rice)	defense response [GO:0006952]; negative regulation of translation [GO:0017148]	0	rRNA N-glycosylase activity [GO:0030598]; toxin activity [GO:0090729]; defense response [GO:0006952]; negative regulation of translation [GO:0017148]	rRNA N-glycosylase activity [GO:0030598]; toxin activity [GO:0090729]	GO:0006952; GO:0017148; GO:0030598; GO:0090729	SUPERFAMILY	SSF56371	NA	41	282	241	3.14e-47	IPR036041	Ribosome-inactivating protein superfamily	0
jcf7180000147374	g5018.t1	A0A0E0KX30	45.3	170	67	6	459	4	86	247	1.5e-12	81.6	RING-type E3 ubiquitin transferase (EC 2.3.2.27)	0	NA	Oryza punctata (Red rice)	0	0	ubiquitin-protein transferase activity [GO:0004842]	ubiquitin-protein transferase activity [GO:0004842]	GO:0004842	#N/A	#N/A	#N/A	#N/A	#N/A	#N/A	#N/A	#N/A	#N/A	#N/A
jcf7180000144599	g3151.t1	Q6Z2L5	68.519	54	17	0	164	3	349	402	1.42e-12	72.8	Ribose-phosphate pyrophosphokinase	LOC_Os02g30540	NA	Oryza sativa subsp. japonica (Rice)					NA	#N/A	#N/A	#N/A	#N/A	#N/A	#N/A	#N/A	#N/A	#N/A	#N/A
jcf7180000139998	g826.t1	Q2QZV1	39.3	112	41	1	369	115	2148	2259	1.3e-16	95.1	Retrotransposon protein, putative, unclassified	LOC_Os11g44750	NA	Oryza sativa subsp. japonica (Rice)	cell surface receptor signaling pathway [GO:0007166]	0	ATP binding [GO:0005524]; nucleic acid binding [GO:0003676]; protein kinase activity [GO:0004672]; signal transducer activity [GO:0004871]; zinc ion binding [GO:0008270]; cell surface receptor signaling pathway [GO:0007166]	ATP binding [GO:0005524]; nucleic acid binding [GO:0003676]; protein kinase activity [GO:0004672]; signal transducer activity [GO:0004871]; zinc ion binding [GO:0008270]	GO:0003676; GO:0004672; GO:0004871; GO:0005524; GO:0007166; GO:0008270	#N/A	#N/A	#N/A	#N/A	#N/A	#N/A	#N/A	#N/A	#N/A	#N/A
jcf7180000144218	g2817.t1	Q7G3D9	32.6	1443	396	20	151	3051	15	1356	1.4e-180	642.5	Retrotransposon protein, putative, unclassified	LOC_Os10g21850	NA	Oryza sativa subsp. japonica (Rice)	0	0	nucleic acid binding [GO:0003676]	nucleic acid binding [GO:0003676]	GO:0003676	Gene3D	G3DSA:3.60.10.10	NA	452	652	200	1.6e-20	IPR036691	Endonuclease/exonuclease/phosphatase superfamily	0
jcf7180000144942	g3346.t1	Q2QU78	28.1	420	218	14	1	1245	121	461	8.4e-20	107.1	Retrotransposon protein, putative, unclassified	LOC_Os12g17190	consensus disorder prediction	Oryza sativa subsp. japonica (Rice)	0	0	0	0	0	MobiDBLite	mobidb-lite	consensus disorder prediction	125	212	87	-	0	0	0
jcf7180000144953	g3361.t1	Q2QSD3	41.5	395	190	7	498	1604	1	380	2.4e-61	245.7	Retrotransposon protein, putative, unclassified	LOC_Os12g24510	NA	Oryza sativa subsp. japonica (Rice)	0	0	0	0	0	Gene3D	G3DSA:3.60.10.10	NA	291	456	165	1.8e-17	IPR036691	Endonuclease/exonuclease/phosphatase superfamily	0
jcf7180000145533	g3851.t1	Q2QPU3	36.4	363	165	7	127	1077	1	343	1.5e-52	215.7	Retrotransposon protein, putative, unclassified	LOC_Os12g33280	consensus disorder prediction	Oryza sativa subsp. japonica (Rice)	DNA integration [GO:0015074]	0	nucleic acid binding [GO:0003676]; DNA integration [GO:0015074]	nucleic acid binding [GO:0003676]	GO:0003676; GO:0015074	MobiDBLite	mobidb-lite	consensus disorder prediction	104	140	36	-	0	0	0
jcf7180000139154	g227.t1	Q2QUB3	50.5	182	70	5	133	657	75	243	1.4e-16	95.5	Retrotransposon protein, putative, Ty3-gypsy subclass	LOC_Os12g16840	NA	Oryza sativa subsp. japonica (Rice)	0	0	nucleic acid binding [GO:0003676]; RNA-DNA hybrid ribonuclease activity [GO:0004523]	nucleic acid binding [GO:0003676]; RNA-DNA hybrid ribonuclease activity [GO:0004523]	GO:0003676; GO:0004523	Coils	Coil	NA	60	97	37	-	0	0	0
jcf7180000144454	g3034.t1	Q2QNM8	38.8	103	63	0	1	309	566	668	2.7e-10	73.9	Retrotransposon protein, putative, Ty3-gypsy subclass	LOC_Os12g37330	NA	Oryza sativa subsp. japonica (Rice)	0	0	0	0	0	Coils	Coil	NA	62	96	34	-	0	0	0
jcf7180000143787	g2589.t1	Q2QUY9	65.6	61	21	0	5	187	147	207	1.4e-11	77	Retrotransposon protein, putative, LINE subclass	LOC_Os12g14630	NA	Oryza sativa subsp. japonica (Rice)	0	0	0	0	0	#N/A	#N/A	#N/A	#N/A	#N/A	#N/A	#N/A	#N/A	#N/A	#N/A
jcf7180000139211	g277.t1	C5NNU1	86.2	109	0	1	1	282	1	109	6.9e-39	169.1	Putative unclassified transposon protein	OsPupK41-1	NA	Oryza sativa subsp. indica (Rice)	0	0	nucleic acid binding [GO:0003676]	nucleic acid binding [GO:0003676]	GO:0003676	#N/A	#N/A	#N/A	#N/A	#N/A	#N/A	#N/A	#N/A	#N/A	#N/A
jcf7180000145532	g3850.t1	Q8W2Y2	71.4	49	14	0	189	43	533	581	4.1e-11	75.5	Putative reverse transcriptase (Retrotransposon protein, putative, LINE subclass)	OSJNBb0060I05.8 LOC_Os10g39070 OSJNBa0053C23.32	NA	Oryza sativa subsp. japonica (Rice)	0	0	RNA-directed DNA polymerase activity [GO:0003964]	RNA-directed DNA polymerase activity [GO:0003964]	GO:0003964	#N/A	#N/A	#N/A	#N/A	#N/A	#N/A	#N/A	#N/A	#N/A	#N/A
jcf7180000139135	g212.t1	C5NNU3	94.4	196	6	1	1	588	105	295	1.8e-94	354.8	Putative retrotransposon protein	OsPupK43-1	consensus disorder prediction	Oryza sativa subsp. indica (Rice)	0	0	0	0	0	MobiDBLite	mobidb-lite	consensus disorder prediction	25	53	28	-	0	0	0
jcf7180000144155	g2760.t1	Q8S768	43.4	900	314	19	131	2665	66	825	2.6e-161	578.6	Putative retroelement (Retrotransposon protein, putative, unclassified)	LOC_Os10g18060 OSJNBa0093I09.31	Domain of unknown function (DUF4283)	Oryza sativa subsp. japonica (Rice)	0	0	nucleic acid binding [GO:0003676]; RNA-directed DNA polymerase activity [GO:0003964]; zinc ion binding [GO:0008270]	nucleic acid binding [GO:0003676]; RNA-directed DNA polymerase activity [GO:0003964]; zinc ion binding [GO:0008270]	GO:0003676; GO:0003964; GO:0008270	Pfam	PF14111	Domain of unknown function (DUF4283)	315	433	118	9.3e-08	IPR025558	Domain of unknown function DUF4283	0
jcf7180000141491	g1629.t1	Q8S801	73.5	49	13	0	1	147	233	281	5.7e-11	75.1	Putative retroelement (Retrotransposon protein, putative, LINE subclass)	OSJNBa0015O22.2 LOC_Os10g01860	NA	Oryza sativa subsp. japonica (Rice)	0	0	0	0	0	#N/A	#N/A	#N/A	#N/A	#N/A	#N/A	#N/A	#N/A	#N/A	#N/A
jcf7180000145772	g4054.t1	Q60E17	47.8	92	48	0	1	276	118	209	1.4e-12	80.9	Putative polyprotein	OSJNBa0004B23.6	consensus disorder prediction	Oryza sativa subsp. japonica (Rice)	DNA integration [GO:0015074]	0	nucleic acid binding [GO:0003676]; DNA integration [GO:0015074]	nucleic acid binding [GO:0003676]	GO:0003676; GO:0015074	MobiDBLite	mobidb-lite	consensus disorder prediction	1	42	41	-	0	0	0
jcf7180000144494	g3067.t1	Q8S5Q3	47.1	770	265	15	69	2246	37	708	5.4e-150	540.4	Putative non-LTR retroelement reverse transcriptase	OSJNBb0058B20.10	NA	Oryza sativa subsp. japonica (Rice)	0	0	nucleic acid binding [GO:0003676]; RNA-directed DNA polymerase activity [GO:0003964]; zinc ion binding [GO:0008270]	nucleic acid binding [GO:0003676]; RNA-directed DNA polymerase activity [GO:0003964]; zinc ion binding [GO:0008270]	GO:0003676; GO:0003964; GO:0008270	Gene3D	G3DSA:3.60.10.10	NA	552	750	198	3.1e-27	IPR036691	Endonuclease/exonuclease/phosphatase superfamily	0
jcf7180000145382	g3724.t1	Q75GM6	59.2	103	42	0	1	309	1463	1565	1e-30	142.1	Putative non-LTR retroelement reverse transcriptase	OSJNBa0018K15.13	NA	Oryza sativa subsp. japonica (Rice)	0	0	nucleic acid binding [GO:0003676]; RNA-directed DNA polymerase activity [GO:0003964]; zinc ion binding [GO:0008270]	nucleic acid binding [GO:0003676]; RNA-directed DNA polymerase activity [GO:0003964]; zinc ion binding [GO:0008270]	GO:0003676; GO:0003964; GO:0008270	#N/A	#N/A	#N/A	#N/A	#N/A	#N/A	#N/A	#N/A	#N/A	#N/A
jcf7180000139984	g815.t1	Q1WGB1	95.7	484	4	1	1	1452	492	958	6.2e-267	928.3	Putative NBS-LRR disease resistance protein	Nbs3-Pi9	NA	Oryza sativa subsp. indica (Rice)	0	0	ADP binding [GO:0043531]	ADP binding [GO:0043531]	GO:0043531	SUPERFAMILY	SSF52058	NA	37	434	397	1.22e-38	0	0	0
jcf7180000140169	g941.t1	Q1WGB1	100	196	0	0	22	609	1	196	1.2e-99	371.3	Putative NBS-LRR disease resistance protein	Nbs3-Pi9	RX-CC_like	Oryza sativa subsp. indica (Rice)	0	0	ADP binding [GO:0043531]	ADP binding [GO:0043531]	GO:0043531	CDD	cd14798	RX-CC_like	25	124	99	3.79e-32	IPR038005	Virus X resistance protein-like, coiled-coil domain	0
jcf7180000139768	g682.t1	Q8S5D3	32.558	172	89	6	481	927	362	529	7.1e-11	69.3	Putative gypsy-type retrotransposon protein	LOC_Os10g03120.1	consensus disorder prediction	Oryza sativa subsp. japonica (Rice)					NA	MobiDBLite	mobidb-lite	consensus disorder prediction	32	93	61	-	0	0	0
jcf7180000144460	g3037.t1	Q0P167	100	73	0	0	219	1	32	104	3.3e-36	159.1	Putative gypsy-type retrotransposon protein	TQR14A11.5	NA	Oryza sativa subsp. indica (Rice)	0	0	0	0	0	#N/A	#N/A	#N/A	#N/A	#N/A	#N/A	#N/A	#N/A	#N/A	#N/A
jcf7180000145806	g4079.t1	B9FFD2	100	57	0	0	562	392	321	377	3.5e-26	127.1	Putative 12-oxophytodienoate reductase 12 (EC 1.3.1.-) (OPDA-reductase 12) (OsOPR12)	OPR12 OPR5 Os04g0443750 OsJ_14924	consensus disorder prediction	Oryza sativa subsp. japonica (Rice)	oxidation-reduction process [GO:0055114]; oxylipin biosynthetic process [GO:0031408]	intracellular [GO:0005622]	intracellular [GO:0005622]; FMN binding [GO:0010181]; oxidoreductase activity [GO:0016491]; oxidation-reduction process [GO:0055114]; oxylipin biosynthetic process [GO:0031408]	FMN binding [GO:0010181]; oxidoreductase activity [GO:0016491]	GO:0005622; GO:0010181; GO:0016491; GO:0031408; GO:0055114	MobiDBLite	mobidb-lite	consensus disorder prediction	151	174	23	-	0	0	0
jcf7180000148372	g5676.t1	B9FSC8	85.1	349	22	3	209	1252	48	367	9e-163	582	Putative 12-oxophytodienoate reductase 11 (EC 1.3.1.-) (OPDA-reductase 11) (OsOPR11)	OPR11 OPR3 OsJ_20711	NA	Oryza sativa subsp. japonica (Rice)	oxidation-reduction process [GO:0055114]; oxylipin biosynthetic process [GO:0031408]	intracellular [GO:0005622]	intracellular [GO:0005622]; FMN binding [GO:0010181]; oxidoreductase activity [GO:0016491]; oxidation-reduction process [GO:0055114]; oxylipin biosynthetic process [GO:0031408]	FMN binding [GO:0010181]; oxidoreductase activity [GO:0016491]	GO:0005622; GO:0010181; GO:0016491; GO:0031408; GO:0055114	Gene3D	G3DSA:3.20.20.70	NA	54	416	362	5.4e-102	IPR013785	Aldolase-type TIM barrel	0
jcf7180000142240	g1975.t1	Q10A77	50	50	25	0	9	158	82	131	1.71e-08	52.4	Protein TIC 62, chloroplastic	LOC_Os10g10744	NA	Oryza sativa subsp. japonica (Rice)					NA	#N/A	#N/A	#N/A	#N/A	#N/A	#N/A	#N/A	#N/A	#N/A	#N/A
jcf7180000140227	g972.t1	LOC_Os07g10950.1	50.794	63	25	2	430	606	20	80	2.15e-06	52.8	Probable protein phosphatase 2C 29		Prokaryotic membrane lipoprotein lipid attachment site profile.	Oryza sativa subsp. japonica (Rice)					NA	ProSiteProfiles	PS51257	Prokaryotic membrane lipoprotein lipid attachment site profile.	1	35	34	7	0	0	0
jcf7180000140076	g873.t1	B9FDS8	88.6	306	17	4	1	918	1	288	6.8e-135	489.6	Probable magnesium transporter	OsJ_16757	Magnesium transporter NIPA	Oryza sativa subsp. japonica (Rice)	0	early endosome [GO:0005769]; integral component of membrane [GO:0016021]; plasma membrane [GO:0005886]	early endosome [GO:0005769]; integral component of membrane [GO:0016021]; plasma membrane [GO:0005886]; magnesium ion transmembrane transporter activity [GO:0015095]	magnesium ion transmembrane transporter activity [GO:0015095]	GO:0005769; GO:0005886; GO:0015095; GO:0016021	Pfam	PF05653	Magnesium transporter NIPA	69	312	243	4.9e-96	IPR008521	Magnesium transporter NIPA	0
jcf7180000143226	g2381.t1	A0A0E0KHN7	73.4	79	17	1	238	14	14	92	3.2e-19	104.4	Peroxidase (EC 1.11.1.7)	0	consensus disorder prediction	Oryza punctata (Red rice)	hydrogen peroxide catabolic process [GO:0042744]; response to oxidative stress [GO:0006979]	extracellular region [GO:0005576]	extracellular region [GO:0005576]; heme binding [GO:0020037]; metal ion binding [GO:0046872]; peroxidase activity [GO:0004601]; hydrogen peroxide catabolic process [GO:0042744]; response to oxidative stress [GO:0006979]	heme binding [GO:0020037]; metal ion binding [GO:0046872]; peroxidase activity [GO:0004601]	GO:0004601; GO:0005576; GO:0006979; GO:0020037; GO:0042744; GO:0046872	MobiDBLite	mobidb-lite	consensus disorder prediction	125	167	42	-	0	0	0
jcf7180000148603	g5893.t1	Q5H9Y7	34.5	905	230	11	13	1767	718	1579	2.4e-135	491.5	p0650D04.15 protein	P0650D04.15	zinc-binding in reverse transcriptase	Oryza sativa subsp. japonica (Rice)	0	0	nucleic acid binding [GO:0003676]; RNA-directed DNA polymerase activity [GO:0003964]; zinc ion binding [GO:0008270]	nucleic acid binding [GO:0003676]; RNA-directed DNA polymerase activity [GO:0003964]; zinc ion binding [GO:0008270]	GO:0003676; GO:0003964; GO:0008270	Pfam	PF13966	zinc-binding in reverse transcriptase	396	479	83	2.1e-19	IPR026960	Reverse transcriptase zinc-binding domain	0
jcf7180000139231	g290.t1	Q7XPE7	57	242	69	3	37	759	901	1108	1.7e-63	251.5	OSJNBa0060N03.14 protein	OSJNBa0060N03.14	NA	Oryza sativa subsp. japonica (Rice)	0	0	RNA-directed DNA polymerase activity [GO:0003964]	RNA-directed DNA polymerase activity [GO:0003964]	GO:0003964	Gene3D	G3DSA:3.60.10.10	NA	144	254	110	3.9e-08	IPR036691	Endonuclease/exonuclease/phosphatase superfamily	0
jcf7180000146197	g4325.t1	Q5CAI1	57.3	110	47	0	1	330	66	175	7.9e-26	125.2	OSJNBa0032N05.17 protein	OSJNBa0032N05.17	consensus disorder prediction	Oryza sativa subsp. japonica (Rice)	0	0	0	0	0	MobiDBLite	mobidb-lite	consensus disorder prediction	1	23	22	-	0	0	0
jcf7180000145060	g3461.t1	A0A140UHW5	63.4	71	26	0	34	246	306	376	3.4e-14	86.3	OSJNBa0029L02.1 protein	OSJNBa0029L02.1	NA	Oryza sativa (Rice)	0	0	0	0	0	#N/A	#N/A	#N/A	#N/A	#N/A	#N/A	#N/A	#N/A	#N/A	#N/A
jcf7180000144175	g2779.t1	Q01LB6	53.3	688	12	5	1	1155	1	682	1.6e-161	577.8	OSIGBa0145N07.11 protein	OSIGBa0145N07.11	NA	Oryza sativa (Rice)	0	0	cysteine-type peptidase activity [GO:0008234]	cysteine-type peptidase activity [GO:0008234]	GO:0008234	#N/A	#N/A	#N/A	#N/A	#N/A	#N/A	#N/A	#N/A	#N/A	#N/A
jcf7180000140396	g1080.t1	Q01LB7	83.5	170	0	1	1	426	1	170	2.9e-66	260.4	OSIGBa0145N07.10 protein	OSIGBa0145N07.10	consensus disorder prediction	Oryza sativa (Rice)	regulation of transcription, DNA-templated [GO:0006355]	0	zinc ion binding [GO:0008270]; regulation of transcription, DNA-templated [GO:0006355]	zinc ion binding [GO:0008270]	GO:0006355; GO:0008270	MobiDBLite	mobidb-lite	consensus disorder prediction	152	202	50	-	0	0	0
jcf7180000143573	g2517.t1	Q01I15	33.7	163	77	1	679	1074	462	624	2.8e-11	78.6	OSIGBa0140J09.6 protein	OSIGBa0140J09.6	consensus disorder prediction	Oryza sativa (Rice)	0	0	0	0	0	MobiDBLite	mobidb-lite	consensus disorder prediction	14	199	185	-	0	0	0
jcf7180000142182	g1951.t1	Q01HC3	50	148	46	1	1	360	353	500	5.2e-23	115.9	OSIGBa0136O08-OSIGBa0153H12.1 protein	OSIGBa0136O08-OSIGBa0153H12.1	consensus disorder prediction	Oryza sativa (Rice)	0	0	0	0	0	MobiDBLite	mobidb-lite	consensus disorder prediction	83	120	37	-	0	0	0
jcf7180000147815	g5257.t1	Q00RL6	100	85	0	0	798	1052	1	85	1.4e-36	162.5	OSIGBa0117N13.1 protein	OSIGBa0117N13.1	consensus disorder prediction	Oryza sativa (Rice)	0	0	ADP binding [GO:0043531]	ADP binding [GO:0043531]	GO:0043531	MobiDBLite	mobidb-lite	consensus disorder prediction	312	350	38	-	0	0	0
jcf7180000145587	g3895.t1	A0A0P0Y8R1	48.1	524	182	11	10	1362	6	512	6.4e-114	419.9	Os12g0255600 protein	Os12g0255600 OSNPB_120255600	NA	Oryza sativa subsp. japonica (Rice)	0	0	nucleic acid binding [GO:0003676]; zinc ion binding [GO:0008270]	nucleic acid binding [GO:0003676]; zinc ion binding [GO:0008270]	GO:0003676; GO:0008270	SUPERFAMILY	SSF57756	NA	210	248	38	2.09e-05	IPR036875	Zinc finger, CCHC-type superfamily	0
jcf7180000147955	g5366.t1	Q2QUT3	59.6	52	18	1	409	564	37	85	3.1e-06	60.8	Os12g0254000 protein	Os12g0254000 LOC_Os12g15180 OsJ_35734 OSNPB_120254000	NA	Oryza sativa subsp. japonica (Rice)	0	0	0	0	0	#N/A	#N/A	#N/A	#N/A	#N/A	#N/A	#N/A	#N/A	#N/A	#N/A
jcf7180000146120	g4275.t1	A0A0P0Y5N2	50.7	69	25	2	94	273	38	106	3e-06	60.5	Os11g0695400 protein	Os11g0695400 OSNPB_110695400	NA	Oryza sativa subsp. japonica (Rice)	0	0	0	0	0	#N/A	#N/A	#N/A	#N/A	#N/A	#N/A	#N/A	#N/A	#N/A	#N/A
jcf7180000142337	g2017.t1	A0A0P0Y095	56.075	107	40	3	43	363	216	315	1.63e-23	102	Os11g0172150 protein		NA	Oryza sativa subsp. japonica (Rice)					NA	Gene3D	G3DSA:3.80.10.10	NA	1	122	121	1.2e-29	IPR032675	Leucine-rich repeat domain superfamily	0
jcf7180000139146	g224.t1	A0A0P0XTX8	40.7	253	112	2	466	1140	71	313	6.6e-49	204.1	Os10g0398000 protein	Os10g0398000 OSNPB_100398000	Domain of unknown function (DUF4283)	Oryza sativa subsp. japonica (Rice)	0	0	nucleic acid binding [GO:0003676]; zinc ion binding [GO:0008270]	nucleic acid binding [GO:0003676]; zinc ion binding [GO:0008270]	GO:0003676; GO:0008270	Pfam	PF14111	Domain of unknown function (DUF4283)	236	332	96	1.3e-08	IPR025558	Domain of unknown function DUF4283	0
jcf7180000144689	g3206.t1	C7J7M2	50.7	497	128	2	33	1523	520	899	2e-135	491.5	Os10g0351414 protein	Os10g0351414	NA	Oryza sativa subsp. japonica (Rice)	0	0	nucleic acid binding [GO:0003676]; RNA-directed DNA polymerase activity [GO:0003964]	nucleic acid binding [GO:0003676]; RNA-directed DNA polymerase activity [GO:0003964]	GO:0003676; GO:0003964	Gene3D	G3DSA:3.30.420.10	NA	346	486	140	2e-19	IPR036397	Ribonuclease H superfamily	0
jcf7180000142889	g2265.t1	Q0IYL4	65.2	115	36	1	30	362	540	654	1.7e-35	157.5	Os10g0195100 protein	Os10g0195100	NA	Oryza sativa subsp. japonica (Rice)	0	0	0	0	0	#N/A	#N/A	#N/A	#N/A	#N/A	#N/A	#N/A	#N/A	#N/A	#N/A
jcf7180000143798	g2600.t1	A0A0P0XLV4	63.4	41	15	0	80	202	1	41	1.7e-06	60.5	Os09g0331801 protein	Os09g0331801 OSNPB_090331801	consensus disorder prediction	Oryza sativa subsp. japonica (Rice)	0	0	0	0	0	MobiDBLite	mobidb-lite	consensus disorder prediction	1	26	25	-	0	0	0
jcf7180000142909	g2270.t1	A0A0P0XKI4	63.6	44	16	0	5	136	1	44	8.9e-08	63.9	Os09g0276600 protein (Fragment)	Os09g0276600 OSNPB_090276600	NA	Oryza sativa subsp. japonica (Rice)	0	0	0	0	0	#N/A	#N/A	#N/A	#N/A	#N/A	#N/A	#N/A	#N/A	#N/A	#N/A
jcf7180000140848	g1315.t1	Q0J7Q9	41.7	633	244	13	1	1590	687	1297	2.3e-105	391.7	Os08g0170700 protein	Os08g0170700	NA	Oryza sativa subsp. japonica (Rice)	defense response [GO:0006952]; signal transduction [GO:0007165]	plasma membrane [GO:0005886]	plasma membrane [GO:0005886]; ADP binding [GO:0043531]; defense response [GO:0006952]; signal transduction [GO:0007165]	ADP binding [GO:0043531]	GO:0005886; GO:0006952; GO:0007165; GO:0043531	SUPERFAMILY	SSF52058	NA	54	350	296	2.61e-16	0	0	0
jcf7180000143277	g2402.t1	A0A0P0X9Q1	67.4	43	14	0	49	177	11	53	1.5e-07	63.9	Os07g0649766 protein	Os07g0649766 OSNPB_070649766	NA	Oryza sativa subsp. japonica (Rice)	0	0	nucleic acid binding [GO:0003676]; zinc ion binding [GO:0008270]	nucleic acid binding [GO:0003676]; zinc ion binding [GO:0008270]	GO:0003676; GO:0008270	#N/A	#N/A	#N/A	#N/A	#N/A	#N/A	#N/A	#N/A	#N/A	#N/A
jcf7180000144476	g3049.t1	A0A0P0X6X1	40.8	125	72	2	741	1109	339	463	4.8e-14	87.8	Os07g0539200 protein (Fragment)	Os07g0539200 OSNPB_070539200	consensus disorder prediction	Oryza sativa subsp. japonica (Rice)	0	0	0	0	0	MobiDBLite	mobidb-lite	consensus disorder prediction	13	158	145	-	0	0	0
jcf7180000141137	g1449.t1	Q0DC48	46.7	828	93	4	2	1969	228	879	1.7e-184	654.8	Os06g0484800 protein	Os06g0484800 OsJ_21387	Reverse transcriptase (RT) catalytic domain profile.	Oryza sativa subsp. japonica (Rice)	0	0	nucleic acid binding [GO:0003676]; RNA-directed DNA polymerase activity [GO:0003964]	nucleic acid binding [GO:0003676]; RNA-directed DNA polymerase activity [GO:0003964]	GO:0003676; GO:0003964	ProSiteProfiles	PS50878	Reverse transcriptase (RT) catalytic domain profile.	1	176	175	11.172	IPR000477	Reverse transcriptase domain	0
jcf7180000145939	g4173.t1	Q0DC48	43.8	475	115	7	115	1194	436	873	2e-90	341.7	Os06g0484800 protein	Os06g0484800 OsJ_21387	Reverse transcriptase (RT) catalytic domain profile.	Oryza sativa subsp. japonica (Rice)	0	0	nucleic acid binding [GO:0003676]; RNA-directed DNA polymerase activity [GO:0003964]	nucleic acid binding [GO:0003676]; RNA-directed DNA polymerase activity [GO:0003964]	GO:0003676; GO:0003964	ProSiteProfiles	PS50878	Reverse transcriptase (RT) catalytic domain profile.	1	178	177	9.798	IPR000477	Reverse transcriptase domain	0
jcf7180000144148	g2751.t1	A0A0P0WES1	80.5	41	8	0	294	416	158	198	4e-09	71.6	Os04g0608750 protein	Os04g0608750 OSNPB_040608750	consensus disorder prediction	Oryza sativa subsp. japonica (Rice)	0	0	0	0	0	MobiDBLite	mobidb-lite	consensus disorder prediction	1	60	59	-	0	0	0
jcf7180000144331	g2927.t1	A0A0P0W7Y5	72.5	80	19	2	130	363	32	110	9.3e-20	105.1	Os04g0187400 protein	Os04g0187400 OSNPB_040187400	consensus disorder prediction	Oryza sativa subsp. japonica (Rice)	0	0	0	0	0	MobiDBLite	mobidb-lite	consensus disorder prediction	99	121	22	-	0	0	0
jcf7180000140247	g986.t1	Q0JFA1	73.2	56	15	0	2	169	10	65	4e-13	84	Os04g0121300 protein	Os04g0121300	NA	Oryza sativa subsp. japonica (Rice)	0	0	serine-type endopeptidase activity [GO:0004252]	serine-type endopeptidase activity [GO:0004252]	GO:0004252	Coils	Coil	NA	97	117	20	-	0	0	0
jcf7180000139254	g313.t1	Q0DS74	58	379	85	6	118	1179	1	330	3.3e-85	324.7	Os03g0328200 protein	Os03g0328200	Myb/SANT-like DNA-binding domain	Oryza sativa subsp. japonica (Rice)	0	0	0	0	0	Pfam	PF12776	Myb/SANT-like DNA-binding domain	279	348	69	1.3e-05	IPR024752	Myb/SANT-like domain	0
jcf7180000148046	g5430.t1	Q8S7V8	65.2	89	30	1	64	330	23	110	2e-19	104	Os03g0169300 protein (Pentatricopeptide, putative) (Putative pentatricopeptide repeat containing protein) (cDNA, clone: J090081F08, full insert sequence)	OSJNBa0091P11.22 LOC_Os03g07330 Os03g0169300 OsJ_09569 OSNPB_030169300	NA	Oryza sativa subsp. japonica (Rice)	RNA modification [GO:0009451]	intracellular membrane-bounded organelle [GO:0043231]	intracellular membrane-bounded organelle [GO:0043231]; endonuclease activity [GO:0004519]; RNA binding [GO:0003723]; RNA modification [GO:0009451]	endonuclease activity [GO:0004519]; RNA binding [GO:0003723]	GO:0003723; GO:0004519; GO:0009451; GO:0043231	#N/A	#N/A	#N/A	#N/A	#N/A	#N/A	#N/A	#N/A	#N/A	#N/A
jcf7180000139210	g276.t1	A0A0N7KGA8	64.1	64	23	0	1017	826	305	368	4.5e-19	104.8	Os02g0808450 protein	Os02g0808450 OSNPB_020808450	consensus disorder prediction	Oryza sativa subsp. japonica (Rice)	0	0	0	0	0	MobiDBLite	mobidb-lite	consensus disorder prediction	214	249	35	-	0	0	0
jcf7180000140243	g983.t1	A0A0N7KGA8	43.8	317	97	10	245	1135	36	291	2.6e-44	188.3	Os02g0808450 protein	Os02g0808450 OSNPB_020808450	consensus disorder prediction	Oryza sativa subsp. japonica (Rice)	0	0	0	0	0	MobiDBLite	mobidb-lite	consensus disorder prediction	104	154	50	-	0	0	0
jcf7180000144344	g2937.t1	A0A0P0VGQ6	68.3	63	20	0	139	327	10	72	4.3e-13	83.6	Os02g0223501 protein	Os02g0223501 OSNPB_020223501	consensus disorder prediction	Oryza sativa subsp. japonica (Rice)	0	0	0	0	0	MobiDBLite	mobidb-lite	consensus disorder prediction	142	168	26	-	0	0	0
jcf7180000146846	g4714.t1	A0A0P0VGE0	60.345	58	13	1	311	168	46	103	2.07e-12	64.7	Os02g0214633OSNPB_020214633	loc os02g12450	consensus disorder prediction	Oryza sativa subsp. japonica (Rice)					NA	MobiDBLite	mobidb-lite	consensus disorder prediction	1	104	103	-	0	0	0
jcf7180000139173	g244.t1	A0A0P0V435	59.1	276	91	4	106	879	27	298	2.3e-81	311.2	Os01g0559450 protein	Os01g0559450 OSNPB_010559450	Domain of unknown function (DUF4283)	Oryza sativa subsp. japonica (Rice)	0	0	nucleic acid binding [GO:0003676]; zinc ion binding [GO:0008270]	nucleic acid binding [GO:0003676]; zinc ion binding [GO:0008270]	GO:0003676; GO:0008270	Pfam	PF14111	Domain of unknown function (DUF4283)	104	174	70	1.1e-12	IPR025558	Domain of unknown function DUF4283	0
jcf7180000145161	g3537.t1	Q0JQL4	91.429	35	3	0	3	107	149	183	1.06e-14	70.1	Os01g0153000 protein	LOC_os01g05980	consensus disorder prediction	Oryza sativa subsp. japonica (Rice)					NA	MobiDBLite	mobidb-lite	consensus disorder prediction	1	47	46	-	0	0	0
jcf7180000140735	g1260.t1	D0ABH0	69.5	210	64	0	6	635	90	299	7.8e-46	193	OO_Ba0013J05-OO_Ba0033A15.27 protein	OO_Ba0013J05-OO_Ba0033A15.27	consensus disorder prediction	Oryza officinalis	0	0	0	0	0	MobiDBLite	mobidb-lite	consensus disorder prediction	174	276	102	-	0	0	0
jcf7180000146735	g4635.t1	D0ABH0	76.1	205	33	2	1	615	111	299	6.1e-48	199.9	OO_Ba0013J05-OO_Ba0033A15.27 protein	OO_Ba0013J05-OO_Ba0033A15.27	consensus disorder prediction	Oryza officinalis	0	0	0	0	0	MobiDBLite	mobidb-lite	consensus disorder prediction	168	264	96	-	0	0	0
jcf7180000138963	g61.t1	D0ABG3	66.4	491	82	2	31	1500	393	801	1.3e-160	575.1	OO_Ba0013J05-OO_Ba0033A15.20 protein	OO_Ba0013J05-OO_Ba0033A15.20	consensus disorder prediction	Oryza officinalis	0	0	0	0	0	MobiDBLite	mobidb-lite	consensus disorder prediction	252	326	74	-	0	0	0
jcf7180000139099	g182.t1	D0ABG3	49.2	248	103	3	1	723	393	624	5.1e-49	203.8	OO_Ba0013J05-OO_Ba0033A15.20 protein	OO_Ba0013J05-OO_Ba0033A15.20	consensus disorder prediction	Oryza officinalis	0	0	0	0	0	MobiDBLite	mobidb-lite	consensus disorder prediction	261	323	62	-	0	0	0
jcf7180000140538	g1155.t1	D0ABG2	73.1	242	31	1	1	624	1	242	1.9e-82	314.3	OO_Ba0013J05-OO_Ba0033A15.19 protein	OO_Ba0013J05-OO_Ba0033A15.19	consensus disorder prediction	Oryza officinalis	0	0	0	0	0	MobiDBLite	mobidb-lite	consensus disorder prediction	147	230	83	-	0	0	0
jcf7180000140636	g1202.t1	D0ABG2	65.5	252	77	2	62	817	1	242	1.2e-81	312	OO_Ba0013J05-OO_Ba0033A15.19 protein	OO_Ba0013J05-OO_Ba0033A15.19	consensus disorder prediction	Oryza officinalis	0	0	0	0	0	MobiDBLite	mobidb-lite	consensus disorder prediction	1	22	21	-	0	0	KEGG: 00020+1.2.4.2|KEGG: 00310+1.2.4.2|KEGG: 00380+1.2.4.2|MetaCyc: PWY-5084
jcf7180000143420	g2455.t1	D0ABG2	72	211	25	2	66	617	1	204	1.5e-70	274.6	OO_Ba0013J05-OO_Ba0033A15.19 protein	OO_Ba0013J05-OO_Ba0033A15.19	consensus disorder prediction	Oryza officinalis	0	0	0	0	0	MobiDBLite	mobidb-lite	consensus disorder prediction	1	26	25	-	0	0	0
jcf7180000148298	g5620.t1	D0ABG2	51.8	249	45	3	66	608	1	242	8.3e-51	209.1	OO_Ba0013J05-OO_Ba0033A15.19 protein	OO_Ba0013J05-OO_Ba0033A15.19	consensus disorder prediction	Oryza officinalis	0	0	0	0	0	MobiDBLite	mobidb-lite	consensus disorder prediction	173	194	21	-	0	0	0
jcf7180000139251	g310.t1	D0ABC3	56.2	249	93	4	28	756	1	239	9.6e-59	235.7	OO_Ba0005L10-OO_Ba0081K17.19 protein	OO_Ba0005L10-OO_Ba0081K17.19	consensus disorder prediction	Oryza officinalis	DNA integration [GO:0015074]	0	nucleic acid binding [GO:0003676]; RNA-DNA hybrid ribonuclease activity [GO:0004523]; DNA integration [GO:0015074]	nucleic acid binding [GO:0003676]; RNA-DNA hybrid ribonuclease activity [GO:0004523]	GO:0003676; GO:0004523; GO:0015074	MobiDBLite	mobidb-lite	consensus disorder prediction	66	107	41	-	0	0	0
jcf7180000140081	g877.t1	A0A0E0IVW9	98.9	93	1	0	148	426	20	112	7.3e-48	198.7	Mitochondrial pyruvate carrier		Mitochondrial pyruvate carriers	Oryza nivara (Indian wild rice)	mitochondrial pyruvate transmembrane transport [GO:0006850]	mitochondrial inner membrane [GO:0005743]	mitochondrial inner membrane [GO:0005743]; mitochondrial pyruvate transmembrane transport [GO:0006850]	0	GO:0005743; GO:0006850	Pfam	PF03650	Mitochondrial pyruvate carriers	49	136	87	2.6e-32	IPR005336	Mitochondrial pyruvate carrier	0
jcf7180000141014	g1393.t1	A0A0P0WLH8	42.478	113	53	2	1	318	1	108	3.43e-08	56.2	LOC_Os05g30640.1		consensus disorder prediction	Oryza sativa subsp. japonica (Rice)					NA	MobiDBLite	mobidb-lite	consensus disorder prediction	33	64	31	-	0	0	0
jcf7180000142527	g2108.t1	Q25A06	82.6	894	57	2	43	2724	52	846	7e-261	909.1	H0821G03.10 protein	H0821G03.10	NA	Oryza sativa (Rice)	0	integral component of membrane [GO:0016021]	integral component of membrane [GO:0016021]	0	GO:0016021	SUPERFAMILY	SSF52058	NA	158	622	464	1.46e-49	0	0	0
jcf7180000143230	g2383.t1	I7HIL7	94.1	559	0	1	1	1578	136	694	2e-305	1056.2	H0711G06.5 protein	H0711G06.5	Domain of unknown function (DUF4220)	Oryza sativa (Rice)	0	integral component of membrane [GO:0016021]	integral component of membrane [GO:0016021]	0	GO:0016021	Pfam	PF13968	Domain of unknown function (DUF4220)	24	219	195	5.8e-35	IPR025315	Domain of unknown function DUF4220	0
jcf7180000141479	g1622.t1	A2YJ67	100	99	0	0	2	298	409	507	1.3e-46	194.1	Glycosyltransferase (EC 2.4.1.-)	OsI_25274	NA	Oryza sativa subsp. indica (Rice)	metabolic process [GO:0008152]	0	transferase activity, transferring hexosyl groups [GO:0016758]; metabolic process [GO:0008152]	transferase activity, transferring hexosyl groups [GO:0016758]	GO:0008152; GO:0016758	SUPERFAMILY	SSF53756	NA	1	94	93	6.73e-22	0	0	0
jcf7180000144435	g3019.t1	Q0DAE4	58.974	39	15	1	568	684	81	118	3.94e-06	50.4	Glutaredoxin-C8	LOC_Os06g44910	NA	Oryza sativa subsp. japonica (Rice)					NA	#N/A	#N/A	#N/A	#N/A	#N/A	#N/A	#N/A	#N/A	#N/A	#N/A
jcf7180000142578	g2123.t1	A0A0E0IJV2	100	33	0	0	561	463	14	46	2e-08	68.2	Glutamate receptor		NA	Oryza nivara (Indian wild rice)	0	integral component of membrane [GO:0016021]	integral component of membrane [GO:0016021]; ionotropic glutamate receptor activity [GO:0004970]	ionotropic glutamate receptor activity [GO:0004970]	GO:0004970; GO:0016021	#N/A	#N/A	#N/A	#N/A	#N/A	#N/A	#N/A	#N/A	#N/A	#N/A
jcf7180000142578	g2125.t1	A0A0E0IJV5	99.9	905	1	0	124	2838	1	905	0	1799.3	Glutamate receptor		NA	Oryza nivara (Indian wild rice)	0	integral component of membrane [GO:0016021]	integral component of membrane [GO:0016021]; G-protein coupled receptor activity [GO:0004930]; ionotropic glutamate receptor activity [GO:0004970]	G-protein coupled receptor activity [GO:0004930]; ionotropic glutamate receptor activity [GO:0004970]	GO:0004930; GO:0004970; GO:0016021	PIRSF	PIRSF037090	NA	42	945	903	0	IPR017103	Ionotropic glutamate receptor, plant	0
jcf7180000139134	g211.t1	B8B3M5	85.9	652	16	4	107	1840	109	758	0	1085.1	Glutamate receptor	OsI_21964	NA	Oryza sativa subsp. indica (Rice)	0	integral component of membrane [GO:0016021]	integral component of membrane [GO:0016021]; ionotropic glutamate receptor activity [GO:0004970]	ionotropic glutamate receptor activity [GO:0004970]	GO:0004970; GO:0016021	SUPERFAMILY	SSF53822	NA	34	362	328	6.06e-57	IPR028082	Periplasmic binding protein-like I	0
jcf7180000139174	g245.t1	A2YA51	95.9	829	0	1	274	2760	32	826	0	1551.6	Glutamate receptor	OsI_21965	NA	Oryza sativa subsp. indica (Rice)	0	integral component of membrane [GO:0016021]	integral component of membrane [GO:0016021]; ionotropic glutamate receptor activity [GO:0004970]	ionotropic glutamate receptor activity [GO:0004970]	GO:0004970; GO:0016021	PIRSF	PIRSF037090	NA	35	916	881	2.4e-234	IPR017103	Ionotropic glutamate receptor, plant	0
jcf7180000141037	g1403.t1	A0A1D6LGW2	81.6	342	61	1	10	1035	88	427	4.8e-154	552.7	General transcription factor 2-related zinc finger protein	100283632 ZEAMMB73_Zm00001d035503	Domain of unknown function (DUF4371)	Zea mays (Maize)	0	integral component of membrane [GO:0016021]	integral component of membrane [GO:0016021]; cycloeucalenol cycloisomerase activity [GO:0047793]	cycloeucalenol cycloisomerase activity [GO:0047793]	GO:0016021; GO:0047793	Pfam	PF14291	Domain of unknown function (DUF4371)	7	251	244	1.7e-36	IPR025398	Domain of unknown function DUF4371	0
jcf7180000144159	g2764.t1	A0A1D6LGW2	75.1	538	105	1	10	1536	88	625	1.6e-225	790.8	General transcription factor 2-related zinc finger protein	100283632 ZEAMMB73_Zm00001d035503	Domain of unknown function (DUF4371)	Zea mays (Maize)	0	integral component of membrane [GO:0016021]	integral component of membrane [GO:0016021]; cycloeucalenol cycloisomerase activity [GO:0047793]	cycloeucalenol cycloisomerase activity [GO:0047793]	GO:0016021; GO:0047793	Pfam	PF14291	Domain of unknown function (DUF4371)	7	249	242	1.7e-35	IPR025398	Domain of unknown function DUF4371	0
jcf7180000147962	g5372.t1	Q2R2F6	67	100	30	2	1	294	486	584	9.2e-28	132.5	Expressed protein	LOC_Os11g35970	NA	Oryza sativa subsp. japonica (Rice)	0	0	0	0	0	#N/A	#N/A	#N/A	#N/A	#N/A	#N/A	#N/A	#N/A	#N/A	#N/A
jcf7180000144962	g3372.t1	A0A0E0FFJ7	100	297	0	0	1	891	1	297	1.1e-170	607.8	E3 ubiquitin-protein ligase (EC 2.3.2.27)		NA	Oryza nivara (Indian wild rice)	multicellular organism development [GO:0007275]; protein ubiquitination [GO:0016567]; ubiquitin-dependent protein catabolic process [GO:0006511]	nucleus [GO:0005634]	nucleus [GO:0005634]; zinc ion binding [GO:0008270]; multicellular organism development [GO:0007275]; protein ubiquitination [GO:0016567]; ubiquitin-dependent protein catabolic process [GO:0006511]	zinc ion binding [GO:0008270]	GO:0005634; GO:0006511; GO:0007275; GO:0008270; GO:0016567	SUPERFAMILY	SSF49599	NA	113	235	122	2.68e-25	IPR008974	TRAF-like	MetaCyc: PWY-7511
jcf7180000144962	g3373.t1	A0A0E0FFJ8	100	120	0	0	1	360	1	120	1.6e-48	200.7	E3 ubiquitin-protein ligase (EC 2.3.2.27)		consensus disorder prediction	Oryza nivara (Indian wild rice)	multicellular organism development [GO:0007275]; protein ubiquitination [GO:0016567]; ubiquitin-dependent protein catabolic process [GO:0006511]	nucleus [GO:0005634]	nucleus [GO:0005634]; zinc ion binding [GO:0008270]; multicellular organism development [GO:0007275]; protein ubiquitination [GO:0016567]; ubiquitin-dependent protein catabolic process [GO:0006511]	zinc ion binding [GO:0008270]	GO:0005634; GO:0006511; GO:0007275; GO:0008270; GO:0016567	MobiDBLite	mobidb-lite	consensus disorder prediction	1	55	54	-	0	0	0
jcf7180000147563	g5118.t1	A0A0E0FFK2	100	66	0	0	1	198	1	66	3.8e-31	142.5	E3 ubiquitin-protein ligase (EC 2.3.2.27)		NA	Oryza nivara (Indian wild rice)	multicellular organism development [GO:0007275]; protein ubiquitination [GO:0016567]; ubiquitin-dependent protein catabolic process [GO:0006511]	nucleus [GO:0005634]	nucleus [GO:0005634]; zinc ion binding [GO:0008270]; multicellular organism development [GO:0007275]; protein ubiquitination [GO:0016567]; ubiquitin-dependent protein catabolic process [GO:0006511]	zinc ion binding [GO:0008270]	GO:0005634; GO:0006511; GO:0007275; GO:0008270; GO:0016567	#N/A	#N/A	#N/A	#N/A	#N/A	#N/A	#N/A	#N/A	#N/A	#N/A
jcf7180000148442	g5750.t1	A0A0P0UXN8	40.244	82	42	3	296	541	484	558	2.7e-06	43.5	E3 ubiquitin-protein ligase	loc os01g03170	NA	Oryza sativa subsp. japonica (Rice)					NA	#N/A	#N/A	#N/A	#N/A	#N/A	#N/A	#N/A	#N/A	#N/A	#N/A
jcf7180000148599	g5888.t1	A0A0P0UXN8	50.909	55	26	1	4	168	676	729	7.36e-06	48.1	E3 ubiquitin-protein ligase	LOC_Os12g35400	consensus disorder prediction	Oryza sativa subsp. japonica (Rice)					NA	MobiDBLite	mobidb-lite	consensus disorder prediction	16	62	46	-	0	0	0
jcf7180000138946	g46.t1	A0A1D6LEL6	45.6	1063	498	21	1	2982	96	1147	4.8e-179	637.5	Disease resistance RPP13-like protein 4	ZEAMMB73_Zm00001d035125	NA	Zea mays (Maize)	0	integral component of membrane [GO:0016021]	integral component of membrane [GO:0016021]; ADP binding [GO:0043531]	ADP binding [GO:0043531]	GO:0016021; GO:0043531	SUPERFAMILY	SSF52058	NA	506	911	405	1.05e-39	0	0	0
jcf7180000144168	g2771.t1	A0A1D6LEL6	44.8	668	263	15	73	1782	308	967	2.4e-68	268.9	Disease resistance RPP13-like protein 4	ZEAMMB73_Zm00001d035125	NA	Zea mays (Maize)	0	integral component of membrane [GO:0016021]	integral component of membrane [GO:0016021]; ADP binding [GO:0043531]	ADP binding [GO:0043531]	GO:0016021; GO:0043531	Gene3D	G3DSA:3.80.10.10	NA	292	594	302	3.4e-37	IPR032675	Leucine-rich repeat domain superfamily	0
jcf7180000141124	g1445.t1	A0A0D9ZL67	89	663	3	2	406	2184	123	785	0	1085.9	Chloride channel protein		NA	Oryza glumipatula	0	integral component of membrane [GO:0016021]	integral component of membrane [GO:0016021]; voltage-gated chloride channel activity [GO:0005247]	voltage-gated chloride channel activity [GO:0005247]	GO:0005247; GO:0016021	SUPERFAMILY	SSF81340	NA	150	536	386	4.71e-70	IPR014743	Chloride channel, core	0
jcf7180000143609	g2529.t1	A0A286R6G2	99.7	302	1	0	3	908	244	545	2.6e-172	613.2	BPH6		NA	Oryza sativa (Rice)	0	0	0	0	0	Gene3D	G3DSA:3.80.10.10	NA	25	302	277	1.9e-19	IPR032675	Leucine-rich repeat domain superfamily	0
jcf7180000144947	g3350.t1	A0A286R6G2	95.2	351	17	0	3	1055	244	594	1e-191	677.9	BPH6		NA	Oryza sativa (Rice)	0	0	0	0	0	Gene3D	G3DSA:3.80.10.10	NA	15	346	331	2e-21	IPR032675	Leucine-rich repeat domain superfamily	0
[truncated: 5 more rows]

## Sheet: Table S2
Table S2: Statistics of variant density across all chromosomes.
[truncated: 14 more rows]

## Sheet: Table S3
Table S3:Repeats classes present in different variants falling into repeat regions of all chromosomes.
[truncated: 7,043 more rows]

[truncated: 12 more sheets: Table S4, Table S5, Table S6, Table S7, Table S8, Table S9, Table S10, Table S11, Table S12, Table S13, Table S14, Table S15]
